# Supplementary material for: Type 2 diabetes and cause-specific mortality in Mexico City: a Mendelian randomisation analysis
Source: Lancet Reg Health Am. 2025 Apr 6;45:101082. doi: 10.1016/j.lana.2025.101082 (PMC12001093; doi:10.1016/j.lana.2025.101082)
Supplement: Supplementary Data [file mmc2.xlsx]

## Sheet: SNP-T2D
Associations of genetic variants with type 2 diabetes in Type 2 Diabetes Global Genomics Initiative multi-ancestry and Hispanic GWAS and in Mexico City Prospective Study
SNP	Effect / other allele	Type 2 Diabetes Global Genomics Initiative*								Mexico City Prospective Study
		Multi-ancestry				Hispanic
		EAF	Log-OR	SE		EAF	Log-OR	SE		EAF	Log-OR	SE
rs10006596	C / T	0.38704	0.0188218	0.00275518		0.2906	0.0322	0.0133		0.201604	0.0156	0.0143
rs10048404	C / T	0.69093	0.0246926	0.00298659		0.7281	0.0431	0.0144		0.755213	0.00522	0.0143
rs10086521	T / C	0.40643	0.0256677	0.00323076		0.4428	0.0241	0.0128		0.560186	0.0233	0.0128
rs10087481	A / G	0.4078	0.0198026	0.00300124		0.4667	0.0033	0.0119		0.527821	0.00645	0.0116
rs10088883	C / T	0.99441	0.344299	0.0330498		0.9962	0.3513	0.1495		0.999772	0.52	0.427
rs10092900	G / T	0.23872	0.0382587	0.00343742		0.2038	0.0056	0.0147		0.176496	0.0332	0.0151
rs1009321	A / G	0.37973	0.0237165	0.00324023		0.2544	0.0014	0.0137		0.207426	-0.00372	0.0143
rs10096191	G / T	0.07539	0.0372958	0.00540699		0.0515	0.0332	0.0268		0.0343879	0.0755	0.0315
rs10096860	C / T	0.57942	0.0188218	0.00300418		0.5853	0.0352	0.0122		0.558239	0.066	0.0121
rs10113902	C / T	0.50744	0.0266419	0.00298078		0.5849	0.0349	0.0122		0.689209	0.00635	0.013
rs10116566	T / C	0.74797	0.0207825	0.00324975		0.837	0.04	0.0163		0.911137	0.00761	0.0211
rs10121760	C / T	0.81606	0.0314987	0.00395515		0.8334	0.0411	0.0163		0.845785	0.0396	0.0162
rs10130013	G / A	0.46546	0.0168571	0.00301009		0.5388	-0.0116	0.0126		0.720726	0.0148	0.014
rs10147577	G / A	0.92087	0.001998	0.00611052		0.916	-0.063	0.0225		0.907484	-0.0327	0.0201
rs10149083	A / G	0.44324	0.0188218	0.00300418		0.3292	0.0244	0.0125		0.301361	0.0142	0.0126
rs10152999	A / C	0.49779	0.0188218	0.00275518		0.4552	0.0012	0.012		0.423731	-0.00304	0.0125
rs10174715	C / T	0.65503	0.0178399	0.00300713		0.7344	0.0295	0.0135		0.782247	0.0266	0.0141
rs10180252	T / C	0.17121	0.0246926	0.00423312		0.3844	0.0426	0.0127		0.513238	0.0494	0.0119
rs10184004	C / T	0.63738	0.064851	0.00334722		0.7016	0.0608	0.0136		0.855424	0.0983	0.0176
rs10193189	C / A	0.37388	0.0188218	0.00300418		0.3362	0.0284	0.0127		0.273573	0.0031	0.0134
rs10198943	C / T	0.46379	0.0217615	0.00299536		0.5415	0.0139	0.012		0.605991	0.0237	0.0118
rs10201401	A / G	0.7974	0.0246926	0.00398216		0.8362	-0.0082	0.0163		0.803225	0.00233	0.0144
rs10214450	T / C	0.02939	0.0487902	0.00850014		0.0223	0.0174	0.0407		0.0196142	0.0208	0.0413
rs1021509	A / C	0.37433	0.0158733	0.00301305		0.47	0.0205	0.0121		0.553975	0.0161	0.0118
rs10219589	A / G	0.71433	0.0139029	0.00326897		0.6588	0.0413	0.0125		0.622443	0.0609	0.012
rs10232743	T / C	0.02604	0.0620354	0.0103061		0.0121	-0.005	0.0571		0.00589259	-0.0485	0.0837
rs10249231	C / T	0.36026	0.0266419	0.00347759		0.3435	0.0342	0.0126		0.361272	0.016	0.012
rs10259561	G / A	0.49934	0.0188218	0.00300418		0.5156	-0.0024	0.0118		0.493712	0.00906	0.0115
rs1029016	C / A	0.9118	0.0353671	0.00590996		0.9078	0.0818	0.0239		0.947972	0.046	0.0365
rs10305457	T / C	0.07973	0.0353671	0.00516867		0.2059	0.0482	0.015		0.29052	0.0367	0.0126
rs10401019	T / C	0.40584	0.0207825	0.00324657		0.4628	0.0174	0.0119		0.535514	0.0202	0.0117
rs10406431	A / G	0.57959	0.0592119	0.00312717		0.5263	0.059	0.0119		0.531356	0.0657	0.0115
rs10416539	C / T	0.895	0.0198026	0.00474971		0.9067	0.0533	0.0212		0.949654	0.0871	0.0275
rs10427109	C / T	0.06173	0.0478373	0.00656325		0.0354	0.0233	0.0387		0.0329755	0.033	0.0519
rs10433674	C / T	0.13314	0.0554347	0.00482705		0.1448	0.0602	0.0175		0.12687	0.0403	0.0176
rs1044531	C / T	0.08011	0.0411419	0.00612372		0.0336	-0.0421	0.0356		0.0260544	0.0761	0.0438
rs1046521	G / A	0.20533	0.0276152	0.00372056		0.1784	0.0666	0.0156		0.139662	0.0301	0.0167
rs1047210	A / C	0.60891	0.0256677	0.00298368		0.6364	0.0216	0.0123		0.647134	0.0381	0.0123
rs1047507	G / A	0.09464	0.0334348	0.00542791		0.0821	-0.0278	0.0243		0.0300356	0.0346	0.0372
rs1048317	T / C	0.39936	0.0334348	0.0029606		0.5041	0.0423	0.0122		0.64674	0.0548	0.0126
rs10490563	G / A	0.74911	0.0198026	0.00324975		0.7965	0.0157	0.0148		0.850381	0.0149	0.0169
rs10496386	G / A	0.59174	0.0178399	0.00300713		0.4752	0.0146	0.012		0.429947	-0.00134	0.0116
rs10499	G / A	0.28011	0.0256677	0.00323076		0.3958	0.0403	0.0124		0.505691	0.0463	0.0117
rs10519049	G / A	0.35854	0.0198026	0.00300124		0.3621	0.0245	0.0123		0.297026	0.0367	0.0127
rs10520699	G / A	0.89106	0.0344014	0.00542266		0.9331	-0.0028	0.0256		0.964933	0.0765	0.036
rs1053924	C / T	0.66504	0.0227395	0.00299243		0.6206	0.0402	0.0125		0.50621	-0.000674	0.0115
rs1056441	C / T	0.67076	0.0266419	0.00323076		0.7259	0.0291	0.0134		0.681148	0.0214	0.0125
rs10744146	G / A	0.46943	0.0178399	0.00300713		0.4604	-0.0102	0.012		0.437617	-0.0194	0.012
rs10758321	G / A	0.59382	0.0246926	0.00298659		0.6069	0.0023	0.012		0.583318	0.0146	0.0116
rs10784067	A / G	0.26162	0.0217615	0.0034946		0.3582	0.0427	0.0125		0.396382	0.0247	0.0118
rs10787798	C / T	0.65689	0.0119286	0.00327543		0.7305	0.0177	0.0146		0.852822	-0.00128	0.0175
rs10789175	G / A	0.41651	0.0217615	0.00299536		0.5104	0.0107	0.0122		0.669067	0.00657	0.0128
rs10811661	T / C	0.79344	0.147558	0.00352174		0.868	0.1001	0.0179		0.902465	0.124	0.0202
rs10813516	C / A	0.31019	0.0227395	0.0032434		0.4172	0.0265	0.0121		0.495444	0.00957	0.0119
rs10821304	A / G	0.24844	0.0314987	0.00346074		0.1423	0.0456	0.0173		0.0833275	0.054	0.022
rs10842708	G / A	0.40138	0.0363319	0.0031965		0.5163	0.0183	0.0124		0.699536	0.0415	0.0133
rs10842991	C / T	0.79842	0.0657877	0.00358463		0.8165	0.0333	0.0153		0.805745	0.0464	0.0147
rs10848958	C / T	0.86544	0.0353671	0.00443239		0.8979	0.008	0.0205		0.946418	0.102	0.0281
rs10852284	C / T	0.60142	0.0188218	0.00300418		0.6162	0.0295	0.0125		0.577523	0.00476	0.0122
rs10853047	C / T	0.1933	0.0382587	0.00441959		0.1709	0.0609	0.0171		0.0723858	0.0818	0.0229
rs10864859	T / G	0.86208	0.0392207	0.00466289		0.7459	0.0279	0.0141		0.692564	0.0314	0.0129
rs10877892	G / A	0.17845	0.0217615	0.00374239		0.1602	0.0628	0.0162		0.150345	-0.0104	0.0162
rs10879248	C / A	0.35491	0.0353671	0.00295488		0.2406	0.0449	0.0142		0.135712	0.0496	0.0175
rs10886863	C / T	0.85347	0.0544882	0.00458786		0.8293	0.094	0.0164		0.81926	0.0728	0.0157
rs10891494	C / A	0.85391	0.0256677	0.00397828		0.9039	-0.003	0.0201		0.918617	-0.00135	0.0214
rs10893829	T / C	0.79102	0.0334348	0.00370256		0.6941	0.0364	0.0128		0.638011	0.0334	0.012
rs10919896	T / C	0.1162	0.0246926	0.00547557		0.071	0.0709	0.0251		0.106989	0.036	0.0183
rs10927878	C / T	0.69893	0.0198026	0.00350146		0.6183	0.0235	0.0121		0.569923	0.0263	0.0116
rs10938397	G / A	0.38278	0.0411419	0.00293787		0.3615	0.0337	0.0124		0.316585	0.0478	0.0124
rs10950177	G / A	0.53915	0.0129162	0.0032722		0.6039	0.0367	0.0122		0.642184	0.0294	0.0123
rs10950494	A / G	0.44408	0.0266419	0.00298078		0.447	0.0172	0.0119		0.445886	0.0346	0.0117
rs10955992	A / C	0.36493	0.0256677	0.00298368		0.3089	0.033	0.013		0.224395	0.011	0.0145
rs10992408	G / A	0.2805	0.0227395	0.00349119		0.326	0.0146	0.0128		0.440502	0.0234	0.0117
rs11002892	T / C	0.27247	0.0266419	0.00347759		0.2396	0.019	0.0139		0.212744	-0.0158	0.0142
rs1101330	C / A	0.71141	0.0295588	0.00321821		0.8171	0.0324	0.0157		0.881324	0.0301	0.0184
rs11020132	A / G	0.01716	0.0916672	0.0132641		0.0089	0.0675	0.0693		0.00482849	-0.0561	0.0878
rs11023938	T / C	0.14317	0.0353671	0.00467639		0.1087	0.0545	0.0196		0.0623842	0.0454	0.0251
rs11031140	A / G	0.15675	0.0314987	0.00395515		0.1346	0.0236	0.0178		0.0697936	0.0133	0.0238
rs11045247	A / G	0.08796	0.0314987	0.00494399		0.2251	0.0307	0.0145		0.294122	0.0515	0.0126
rs11049114	A / G	0.19348	0.0217615	0.00374606		0.1081	0.0153	0.0193		0.0883327	0.00305	0.0208
rs1105770	T / G	0.42025	0.0198026	0.00300124		0.3931	0.0083	0.0121		0.466953	0.0223	0.0115
rs11063029	T / C	0.06508	0.0676586	0.00643449		0.0468	0.0946	0.0298		0.0198154	0.0208	0.0417
rs11074446	T / C	0.82166	0.0276152	0.00372056		0.8072	0.0169	0.0151		0.792904	0.0262	0.0143
rs11077654	C / A	0.77848	0.0276152	0.00372056		0.7363	0.039	0.0138		0.709058	0.0247	0.0131
rs11078916	T / C	0.36345	0.0246926	0.00298659		0.385	0.0225	0.0122		0.362589	0.0326	0.0121
rs11083785	G / A	0.62753	0.0207825	0.0029983		0.6545	0.0169	0.0126		0.721686	0.00202	0.0129
rs1108646	A / G	0.45585	0.0256677	0.00323391		0.496	0.0432	0.0122		0.632184	0.0116	0.0124
rs1109772	A / G	0.04383	0.0468836	0.00705621		0.036	0.0813	0.0347		0.0155626	0.119	0.0459
rs11120157	G / A	0.34935	0.0217615	0.0032434		0.4631	0.0389	0.0122		0.532253	0.0177	0.0121
rs11120291	G / A	0.58873	0.0246926	0.00323391		0.5569	0.0145	0.012		0.551166	0.0296	0.0117
rs11148426	T / C	0.77458	0.0276152	0.00347421		0.8526	0.05	0.0167		0.830692	0.0156	0.0156
rs11150745	A / G	0.72452	0.0246926	0.00323391		0.8021	0.0088	0.015		0.856042	0.0464	0.017
rs11155284	C / T	0.19948	0.0227395	0.00373874		0.1676	0.0195	0.0161		0.168893	-0.00397	0.0159
rs111564329	G / A	0.00996	0.10616	0.0162862		0.0107	0.118	0.0643		0.00485812	0.0857	0.0903
rs11165431	G / A	0.58072	0.0188218	0.00300418		0.5862	0.015	0.012		0.605824	0.0225	0.0119
rs11187151	C / T	0.98696	0.0989399	0.0147927		0.9865	0.0784	0.0552		0.993354	0.104	0.075
rs11196122	G / A	0.65449	0.0178399	0.00325933		0.7302	-0.0084	0.0138		0.719638	-0.00812	0.0153
rs11196216	C / T	0.1629	0.0478373	0.00413228		0.1954	0.0318	0.016		0.25183	0.0466	0.014
rs11199755	C / T	0.8864	0.0372958	0.00442385		0.8754	0.0299	0.018		0.867876	0.0488	0.0172
rs112220894	C / T	0.37156	0.0295588	0.00322134		0.5139	0.0339	0.0121		0.612035	0.0308	0.0122
rs112297357	C / A	0.86418	0.0266419	0.00447123		0.8081	-0.0026	0.0153		0.737474	0.0247	0.0132
rs11230823	T / C	0.15389	0.0295588	0.00396283		0.1392	0.0674	0.0168		0.138876	0.0538	0.0163
rs1124699	G / A	0.09211	0.0516432	0.00556961		0.087	0.075	0.0225		0.0456385	0.165	0.0309
rs112515915	A / G	0.94195	0.0468836	0.00656951		0.9485	0.0243	0.0272		0.972651	0.0517	0.0373
rs11257562	G / A	0.68183	0.0198026	0.00324975		0.6469	0.0174	0.0124		0.63356	0.0491	0.0124
rs11257655	T / C	0.27469	0.0934903	0.00325271		0.2502	0.1069	0.0137		0.280489	0.137	0.0125
rs11258435	C / T	0.59242	0.0246926	0.00298659		0.5843	0.0239	0.0121		0.658386	0.0394	0.0122
rs112694314	T / C	0.97761	0.0861777	0.0138053		0.978	-0.0038	0.0515		0.995221	0.124	0.0941
rs1127215	C / T	0.61733	0.0382587	0.00294635		0.4507	0.0403	0.0122		0.294768	0.0523	0.0132
rs112845208	G / A	0.99477	0.189794	0.0307674		0.9958	0.1961	0.1149		0.999272	0.0658	0.222
rs113154802	C / T	0.90722	0.0401818	0.00490125		0.9409	0.0734	0.0253		0.951995	0.0646	0.0275
rs113345285	C / T	0.10713	0.0314987	0.0051887		0.0442	-0.0861	0.0321		0.0266446	-0.0278	0.0412
rs113748381	A / G	0.04479	0.0925792	0.0072061		0.2281	0.0927	0.015		0.360339	0.079	0.0121
rs113810193	G / A	0.04025	0.0695261	0.00856767		0.0164	0.169	0.0507		0.00815881	0.181	0.0635
rs114322470	T / G	0.97627	0.167208	0.0107927		0.9758	0.2181	0.0407		0.985905	0.0527	0.0518
rs114447556	T / C	0.06675	0.0372958	0.00639017		0.0506	-0.005	0.0284		0.0412109	0.0255	0.0365
rs1146297	A / G	0.73881	0.0188218	0.00325294		0.6909	0.0346	0.0131		0.604144	0.0248	0.0119
rs114635781	G / A	0.99108	0.114221	0.0177415		0.9948	-0.1967	0.0973		0.99785	0.233	0.154
rs11466334	A / G	0.01488	0.188966	0.0168864		0.0121	0.307	0.0671		0.00265926	0.376	0.121
rs1150674	A / G	0.92504	0.0305292	0.0054437		0.9348	0.055	0.0247		0.922404	0.0154	0.0211
rs11514133	C / T	0.57104	0.0227395	0.0032434		0.5364	0.0173	0.0119		0.552785	0.0276	0.0117
rs11557287	A / G	0.86992	0.0158733	0.00427064		0.835	0.0249	0.016		0.8052	0.03	0.0147
rs11576244	T / C	0.28336	0.0237165	0.00348778		0.2443	0.046	0.0141		0.144653	0.0334	0.0172
rs116039287	A / G	0.81819	0.0237165	0.00373509		0.8722	0.0033	0.0184		0.94186	-0.0459	0.0254
rs11620422	A / G	0.97443	0.064851	0.0102868		0.9826	0.0365	0.049		0.991205	0.151	0.0755
rs116257126	A / G	0.01132	0.165514	0.0192417		0.0088	0.2211	0.0809		0.00233842	0.373	0.113
rs116279971	T / C	0.98935	0.1441	0.0167775		0.9964	0.2151	0.1097		0.998167	0.263	0.166
rs116313472	G / A	0.03685	0.128393	0.00852663		0.0325	0.0658	0.0353		0.0179662	0.102	0.0437
rs11633473	G / A	0.37335	0.0178399	0.00300713		0.3495	0.0063	0.0125		0.315676	0.0216	0.0125
rs116500286	A / C	0.1151	0.0334348	0.00444096		0.156	0.0818	0.0164		0.180163	0.0828	0.0149
rs11651052	A / G	0.43023	0.064851	0.00286903		0.4175	0.0279	0.0122		0.321834	0.0492	0.0127
rs11653006	G / A	0.54957	0.0207825	0.00274978		0.5864	0.0278	0.012		0.610285	0.0108	0.012
rs11653796	G / A	0.23279	0.0207825	0.00324657		0.1991	-0.0027	0.0149		0.134334	-0.014	0.0173
rs11657101	G / A	0.71144	0.0227395	0.0032434		0.8144	0.04	0.0158		0.87253	0.0319	0.0188
rs11659035	T / C	0.35408	0.0217615	0.00299536		0.2839	0.0066	0.0141		0.172296	0.00157	0.0162
rs11670675	G / A	0.80044	0.0198026	0.00350146		0.8291	0.0255	0.016		0.86356	0.00728	0.0176
rs11680058	A / G	0.78752	0.0411419	0.00440686		0.7265	0.0557	0.0146		0.75189	0.0639	0.0149
rs116843064	G / A	0.98121	0.113329	0.0125243		0.9821	0.06	0.0481		0.992904	-0.0133	0.0699
rs116913033	C / T	0.87562	0.0401818	0.00465841		0.9235	0.0349	0.023		0.960605	0.0668	0.0318
rs11691374	A / C	0.16499	0.0266419	0.00422076		0.1	0.0059	0.0201		0.0491597	0.00954	0.028
rs11692908	T / C	0.48138	0.0237165	0.00298951		0.4341	0.0252	0.012		0.406583	0.0388	0.0119
rs116929578	G / A	0.03343	0.152721	0.00898262		0.0359	0.1447	0.033		0.0187258	0.167	0.041
rs1169299	C / T	0.50208	0.0256677	0.00298368		0.4288	0.0357	0.0119		0.421054	0.0107	0.0117
rs116979298	T / C	0.03033	0.07139	0.00950211		0.0222	0.0947	0.042		0.0115164	0.175	0.0533
rs11698462	C / T	0.49204	0.0227395	0.00299243		0.541	0.0197	0.0121		0.604755	0.0161	0.0122
rs117064493	C / T	0.97661	0.0685928	0.0107151		0.9808	0.0399	0.0449		0.985926	0.0173	0.06
rs11708067	A / G	0.8308	0.08158	0.00399891		0.7297	0.088	0.0136		0.635991	0.113	0.0121
rs11716527	C / T	0.07486	0.0411419	0.00611785		0.0536	0.0293	0.0277		0.0321713	0.00496	0.0368
rs117215804	C / T	0.98291	0.0934903	0.0127752		0.9889	0.0567	0.0599		0.995017	0.0381	0.0863
rs11724862	T / C	0.68487	0.0266419	0.00323076		0.7357	0.0272	0.0139		0.714765	0.048	0.0127
rs11727676	C / T	0.07664	0.0401818	0.00612372		0.0557	0.0104	0.0263		0.028731	0.00936	0.0354
rs117380042	T / C	0.01183	0.0962189	0.0155217		0.0035	-0.068	0.1134		0.0011691	0.144	0.17
rs117414485	T / C	0.01597	0.10075	0.0138426		0.0004	0.3342	0.409		0.000254198	0.386	0.375
rs117440460	T / C	0.03099	0.0825012	0.00916633		0.0178	0.1138	0.0469		0.0103913	-0.025	0.0613
rs117515728	T / C	0.02051	0.0751075	0.0115922		0.0107	0.0191	0.0616		0.00490417	-0.0811	0.0921
rs11751816	A / G	0.48699	0.0188218	0.00275248		0.4123	0.0523	0.0122		0.276246	0.0278	0.0133
rs11755801	T / C	0.09258	0.0285875	0.00495841		0.1512	0.0418	0.017		0.201004	-0.0163	0.0146
rs11759026	G / A	0.279	0.0582689	0.00336932		0.4304	0.0821	0.0128		0.591389	0.0745	0.0125
rs117657946	G / A	0.8627	0.0276152	0.00422076		0.9038	0.0311	0.0203		0.928877	0.0575	0.023
rs11766944	G / A	0.82649	0.0392207	0.00392472		0.8378	0.0223	0.016		0.866438	-0.00266	0.0169
rs117882378	C / T	0.02036	0.0592119	0.0103353		0.0131	0.1376	0.0537		0.00756767	-0.0409	0.0697
rs117987174	G / A	0.98915	0.107059	0.0160494		0.9892	0.1484	0.0627		0.992584	0.0467	0.0724
rs118046020	A / G	0.01105	0.213497	0.015253		0.0082	0.1463	0.0705		0.00424693	0.143	0.0876
rs118115876	A / G	0.01732	0.129272	0.0118778		0.0158	0.1096	0.0492		0.0100967	0.111	0.0572
rs11819063	T / G	0.78114	0.0266419	0.00347759		0.7952	0.0231	0.0145		0.795075	0.0233	0.0143
rs11819995	T / C	0.21451	0.0363319	0.00368829		0.2057	0.0247	0.0147		0.152731	0.0293	0.0164
rs11902253	T / C	0.2382	0.0207825	0.00349803		0.3262	0.0078	0.0128		0.377559	0.0216	0.0119
rs11911369	T / C	0.11879	0.0276152	0.00446688		0.1026	-0.0268	0.0212		0.0518891	0.0129	0.0266
rs11926707	C / T	0.6063	0.0198026	0.00300124		0.6552	0.0228	0.013		0.78644	0.0193	0.0145
rs11961408	A / G	0.27597	0.0295588	0.00322134		0.2482	0.0484	0.0137		0.261369	0.0334	0.0129
rs11967298	A / G	0.74875	0.0285875	0.00347083		0.7259	0.0166	0.0133		0.77682	0.0166	0.0142
rs11969311	A / C	0.79841	0.0256677	0.00372781		0.8457	0.0337	0.0163		0.850355	-0.0261	0.0162
rs11983595	A / G	0.22344	0.0207825	0.00349803		0.1962	0.0007	0.0152		0.10394	-0.0276	0.0201
rs12001437	C / T	0.41164	0.0314987	0.00271782		0.4216	0.0354	0.0119		0.435631	0.064	0.0118
rs12025652	G / A	0.16342	0.0285875	0.00446254		0.1905	0.0546	0.0154		0.283395	0.0368	0.0127
rs12033257	A / G	0.56862	0.0217615	0.00299536		0.5951	0.013	0.012		0.581812	0.00682	0.0117
rs1203894	T / C	0.86674	0.0344014	0.00468543		0.885	0.0259	0.0197		0.933125	0.0193	0.0233
rs12063943	T / C	0.91485	0.0685928	0.00524038		0.9387	0.0692	0.0251		0.965721	0.0495	0.0334
rs12066815	G / A	0.22215	0.0198026	0.00350146		0.287	0.0316	0.0132		0.31942	0.0158	0.0127
rs12068632	C / T	0.6642	0.0148886	0.00301602		0.7238	0.0613	0.0134		0.770061	-0.0043	0.0138
rs12117411	T / C	0.81367	0.0227395	0.00373874		0.8226	0.0403	0.0162		0.91213	0.0607	0.0221
rs12119086	G / A	0.93427	0.0344014	0.00615921		0.9249	0.0285	0.0225		0.916401	-0.0135	0.0205
rs12128213	A / G	0.60794	0.0227395	0.00324023		0.6489	0.0213	0.0125		0.700013	0.0377	0.0128
rs12138597	T / C	0.62786	0.0198026	0.00300124		0.5426	0.0034	0.012		0.435411	0.0205	0.0118
rs12140153	G / T	0.92837	0.0478373	0.00632316		0.9689	0.0522	0.0355		0.980944	0.0684	0.0438
rs1215468	A / G	0.7072	0.0695261	0.0033316		0.6233	0.0718	0.0124		0.551206	0.0719	0.0116
rs12185610	A / C	0.66622	0.0430595	0.00293224		0.6618	0.053	0.0125		0.73384	0.0813	0.0132
rs12200517	A / G	0.16832	0.0266419	0.00372418		0.1898	0.0418	0.0154		0.244559	0.029	0.0133
rs12206516	A / G	0.83737	0.0478373	0.00389105		0.7889	0.0571	0.0146		0.746209	0.0768	0.0135
rs12269193	A / G	0.15674	0.0344014	0.00394368		0.131	0.0486	0.0179		0.0776029	0.0503	0.0224
rs1229984	C / T	0.82814	0.0168571	0.00577235		0.9366	0.0779	0.0247		0.947851	-0.0269	0.0279
rs12328987	G / A	0.96774	0.0487902	0.00826117		0.917	0.0648	0.0229		0.878847	0.0642	0.0179
rs12380322	G / A	0.3828	0.0237165	0.00298951		0.3844	-0.0195	0.0122		0.316023	-0.00202	0.0125
rs12419690	G / A	0.56423	0.0295588	0.0029721		0.5033	0.0288	0.0119		0.485335	0.0232	0.0117
rs12437434	C / T	0.92758	0.0449734	0.0063413		0.9281	0.0147	0.0244		0.878056	0.0641	0.0176
rs12454712	T / C	0.59849	0.0353671	0.00295488		0.6497	0.0269	0.0128		0.622659	0.0328	0.012
rs12455492	G / T	0.12748	0.0276152	0.00421666		0.2007	-0.0037	0.0154		0.284916	0.00516	0.0127
rs12461269	G / A	0.69269	0.0266419	0.00323076		0.5909	0.0459	0.0123		0.50552	0.0229	0.0117
rs12464787	G / A	0.77037	0.0237165	0.00348778		0.8577	0.0422	0.0173		0.910893	0.00584	0.0212
rs12467798	A / C	0.64369	0.0256677	0.00298368		0.7162	0.0198	0.0134		0.815042	0.0279	0.0157
rs12468070	C / T	0.67498	0.0188218	0.00300418		0.6913	0.0289	0.0128		0.646902	0.0172	0.012
rs12490232	C / T	0.32469	0.0207825	0.00324975		0.4208	0.0622	0.0123		0.556265	0.0112	0.0121
rs12500603	A / G	0.74493	0.0198026	0.00350146		0.7359	0.0159	0.0133		0.727377	-0.00204	0.0132
rs1250551	T / G	0.34997	0.0158733	0.00301305		0.2423	0.01	0.014		0.224631	0.00844	0.0138
rs12534945	C / T	0.79592	0.0198026	0.00375341		0.7869	0.0427	0.0145		0.779196	0.0197	0.0139
rs12548678	T / G	0.38388	0.0198026	0.00325294		0.4537	-0.0027	0.0119		0.448435	0.00705	0.012
rs12570156	T / C	0.71277	0.0148886	0.00326897		0.7083	0.0124	0.0131		0.649431	-0.0141	0.0122
rs12601921	T / C	0.29017	0.0382587	0.00343742		0.2697	0.0298	0.0135		0.345566	0.0138	0.0126
rs1260326	C / T	0.61165	0.0592119	0.00312423		0.666	0.0488	0.0126		0.689834	0.0573	0.0126
rs12613239	A / G	0.15114	0.0372958	0.00417605		0.0931	0.0296	0.0211		0.0827425	0.00586	0.0217
rs12625671	C / T	0.19846	0.0676586	0.00381468		0.4006	0.06	0.013		0.620156	0.0492	0.0127
rs12655753	G / A	0.94354	0.0535408	0.00604249		0.9212	0.046	0.0219		0.901804	0.0745	0.0194
rs12663450	G / A	0.06848	0.0382587	0.00613551		0.0417	0.0934	0.0315		0.0188926	0.0329	0.0433
rs12680217	T / C	0.8233	0.0411419	0.00416003		0.7772	0.0149	0.0148		0.697067	0.0539	0.0127
rs12702586	A / G	0.13129	0.0266419	0.00422488		0.076	0.0022	0.0228		0.0391528	0.042	0.03
rs12708519	T / C	0.69301	0.0421012	0.00317812		0.738	0.0614	0.0136		0.823425	0.0201	0.0153
rs12713597	T / C	0.3327	0.0237165	0.00298951		0.3343	0.0184	0.0127		0.419332	0.0429	0.0117
rs12746673	C / A	0.18221	0.0334348	0.0039475		0.1574	0.0253	0.0164		0.103561	0.0322	0.0193
rs12757257	A / G	0.28782	0.0207825	0.00324975		0.3485	0.0342	0.0125		0.412448	0.0048	0.0118
rs12758483	C / T	0.24218	0.0217615	0.0034946		0.1849	0.0145	0.0156		0.134753	0.0209	0.0175
rs12789028	A / G	0.16009	0.0430595	0.00366357		0.1354	0.0392	0.0173		0.107524	0.0646	0.0185
rs12811407	A / G	0.2732	0.0411419	0.00318117		0.2066	0.0565	0.0149		0.132161	0.0296	0.0174
rs12855502	C / T	0.78547	0.0207825	0.00374973		0.856	-0.028	0.0172		0.891043	0.0312	0.0191
rs12883788	T / C	0.38075	0.0324672	0.00321198		0.3684	0.0342	0.0123		0.311698	0.0453	0.0125
rs12896030	C / T	0.57033	0.0198026	0.00300124		0.7258	0.0072	0.0137		0.858112	-0.0103	0.0175
rs12898690	A / G	0.29324	0.0207825	0.00349803		0.2303	-0.0068	0.0143		0.151017	0.0336	0.0166
rs12909009	A / G	0.71545	0.0178399	0.00350834		0.786	0.0068	0.0146		0.734097	-0.00582	0.0131
rs12913098	A / C	0.88928	0.0139029	0.00452856		0.8912	-0.0029	0.0196		0.934085	-0.0475	0.0249
rs12943407	G / A	0.84331	0.0276152	0.00421666		0.8995	0.0308	0.0222		0.93407	0.0691	0.0266
rs1296328	A / C	0.61093	0.0178399	0.00325933		0.5927	0.0274	0.0122		0.629002	0.0159	0.0121
rs12970504	C / T	0.17124	0.0276152	0.00372418		0.1271	0.0271	0.0182		0.0730086	0.0747	0.0231
rs13022070	G / A	0.5109	0.0217615	0.00299536		0.6181	0.0207	0.0124		0.704186	0.0163	0.0129
rs13023418	A / G	0.61732	0.0276152	0.00322447		0.675	0.0349	0.0129		0.76212	0.0193	0.0138
rs13066678	G / T	0.49034	0.0285875	0.00297498		0.5438	0.0327	0.012		0.658714	0.0517	0.0125
rs13085136	C / T	0.93524	0.0592119	0.00648905		0.8811	0.094	0.02		0.846592	0.0623	0.0177
rs13086821	C / T	0.30817	0.0198026	0.00325294		0.3896	0.0027	0.0125		0.545947	0.0161	0.0118
rs13094957	T / C	0.77559	0.0620354	0.00359473		0.8461	0.0451	0.017		0.928995	0.0987	0.0236
rs131246	A / G	0.08757	0.0363319	0.00516867		0.161	0.1011	0.0162		0.211274	0.101	0.0138
rs131285	T / C	0.52374	0.0188218	0.00300418		0.6633	0.0152	0.0127		0.77786	0.0352	0.0144
rs13130845	C / A	0.68016	0.0667236	0.00334095		0.7077	0.0839	0.0131		0.763675	0.0881	0.0143
rs13153834	C / T	0.06495	0.0459289	0.00682262		0.0594	0.051	0.0275		0.0330838	0.0578	0.0337
rs1316739	A / G	0.29773	0.0217615	0.0032434		0.3167	0.0356	0.0128		0.376755	0.00569	0.012
rs13194747	C / T	0.76802	0.0266419	0.00347759		0.7561	0.0341	0.014		0.708393	0.0149	0.0132
rs13207433	T / C	0.32567	0.0178399	0.00325933		0.3166	-0.0086	0.0127		0.328944	0.0283	0.0124
rs1321313	C / T	0.7921	0.0198026	0.00350146		0.8206	-0.0266	0.0157		0.889934	-0.0121	0.019
rs1321850	G / T	0.31364	0.0178399	0.00300713		0.483	-0.0038	0.0123		0.623714	0.0134	0.0128
rs13222509	C / T	0.60511	0.0217615	0.0032434		0.6658	0.0184	0.0128		0.739584	0.0432	0.014
rs13239186	T / C	0.25765	0.0246926	0.00348438		0.1895	0.0217	0.0151		0.167589	0.0135	0.0154
rs13266372	T / G	0.38092	0.0168571	0.00326254		0.4167	0.0307	0.0121		0.426673	0.00781	0.0122
rs13266634	C / T	0.69215	0.0998453	0.0032321		0.7468	0.0951	0.0137		0.734212	0.108	0.0131
rs13273592	C / T	0.38593	0.0178399	0.00325933		0.462	-0.011	0.012		0.513574	0.0173	0.0118
rs1327692	C / A	0.70355	0.0305292	0.00321821		0.7575	0.0363	0.0145		0.799652	0.000632	0.0153
rs1330303	T / C	0.45793	0.0217615	0.0034946		0.6601	0.0657	0.014		0.813242	0.0292	0.0163
rs13303359	A / C	0.52025	0.0227395	0.00299243		0.6211	0.0346	0.0127		0.747417	0.0687	0.0141
rs13339351	C / T	0.35784	0.0188218	0.00275248		0.2885	-0.0004	0.0131		0.281089	0.0139	0.0127
rs13387347	C / T	0.4985	0.0168571	0.0027606		0.3714	0.0167	0.0125		0.219145	-0.000231	0.0146
rs13438418	A / G	0.11751	0.0372958	0.00466738		0.1121	0.0502	0.0203		0.048981	0.046	0.0274
rs1345203	T / C	0.7476	0.0285875	0.00371695		0.74	0.0138	0.0141		0.748833	-0.00834	0.0145
rs138348096	A / G	0.98055	0.07139	0.0106852		0.986	0.1514	0.0527		0.982502	0.081	0.044
rs138742	G / A	0.4379	0.0217615	0.00299536		0.4368	0.005	0.012		0.447577	0.0321	0.0116
rs138878099	G / A	0.02297	0.0843411	0.0110167		0.0123	0.0595	0.0575		0.00643878	0.0835	0.0765
rs139034871	C / T	0.00965	0.218332	0.0221432		0.0102	0.2081	0.0762		0.0159449	0.243	0.0485
rs139073773	G / A	0.98905	0.123102	0.0164639		0.9663	0.0678	0.0365		0.944456	0.0291	0.0244
rs1393202	T / C	0.08037	0.0295588	0.00569393		0.078	0.0494	0.0251		0.0322542	-0.0289	0.0362
rs1396713	C / T	0.54769	0.0314987	0.00321198		0.5389	0.0368	0.012		0.645656	0.00478	0.0124
rs139751114	C / T	0.84319	0.0188218	0.00425388		0.8805	0.0021	0.0183		0.903982	-0.0105	0.0208
rs139891432	A / G	0.02347	0.111541	0.0114006		0.008	0.2007	0.0813		0.0045267	0.295	0.0978
rs140658764	C / T	0.00772	0.251537	0.0198314		0.0074	0.1996	0.0771		0.00414281	0.142	0.0965
rs140727097	G / A	0.09052	0.0334348	0.00493443		0.0825	0.0643	0.0218		0.0457378	0.0345	0.0279
rs140908036	A / G	0.01187	0.235862	0.0155143		0.0094	0.2183	0.0671		0.00475103	0.222	0.0847
rs1410467	C / T	0.18996	0.0217615	0.00374239		0.1695	0.0219	0.0162		0.104526	0.0798	0.02
rs1412265	C / A	0.73671	0.0305292	0.0034641		0.7667	0.0554	0.014		0.795609	0.0265	0.0144
rs141307757	G / A	0.0527	0.0544882	0.00724771		0.0307	0.042	0.0368		0.0146833	-0.0721	0.0513
rs1415287	C / T	0.71817	0.0411419	0.00342753		0.5602	0.036	0.0122		0.421242	-0.000182	0.0119
rs141555626	G / A	0.9845	0.0834216	0.0140717		0.9926	0.1014	0.0777		0.995251	0.125	0.0932
rs1415701	A / G	0.31588	0.0256677	0.00323391		0.3308	0.017	0.0126		0.357856	0.00776	0.012
rs142409867	A / G	0.99485	0.19721	0.0247134		0.9957	0.2086	0.105		0.998191	0.352	0.169
rs142520867	A / C	0.97801	0.0667236	0.0114565		0.9835	0.1907	0.0491		0.99176	0.158	0.07
rs142609509	T / C	0.01951	0.079735	0.0117797		0.0108	0.0127	0.0618		0.00471373	0.0353	0.0887
rs1426371	G / A	0.70752	0.0430595	0.00317812		0.8334	0.039	0.0161		0.848272	0.0334	0.0166
rs142775453	G / A	0.99245	0.138021	0.0197784		0.9941	0.1179	0.0811		0.995712	0.0986	0.0969
rs143000786	T / G	0.00589	0.192272	0.027765		0.0046	0.0972	0.1054		0.000882767	0.342	0.179
rs143876660	G / A	0.00862	0.125751	0.0182213		0.0034	0.0772	0.1174		0.00105894	0.252	0.181
rs144186803	T / C	0.02671	0.0723207	0.0118563		0.0019	0.5928	0.2714		0.000284696	0.0433	0.362
rs144589448	C / T	0.0094	0.125751	0.0150699		0.0067	-0.01	0.0748		0.00351584	0.117	0.095
rs145003494	A / G	0.00854	0.188138	0.017746		0.009	0.2251	0.0669		0.00481503	0.182	0.0872
rs1451533	A / G	0.33666	0.0207825	0.0029983		0.3373	0.0038	0.0127		0.447026	0.0233	0.0117
rs145222716	A / G	0.01004	0.0806579	0.016707		0.0324	0.0365	0.0359		0.0511439	0.0501	0.0256
rs145678014	G / T	0.96788	0.0898407	0.00909925		0.9833	0.0916	0.0489		0.990541	0.0881	0.0633
rs146668074	T / C	0.04919	0.0582689	0.00770178		0.0217	0.0077	0.044		0.0105119	0.0932	0.0597
rs146692251	T / C	0.99109	0.123986	0.0191557		0.9984	-0.0671	0.369		0.999534	-0.482	0.354
rs1469705	T / C	0.66801	0.0139029	0.00326897		0.6365	0.0296	0.0125		0.594036	-0.0108	0.012
rs146998369	A / C	0.00872	0.153579	0.0190185		0.0217	0.1078	0.0459		0.0324094	0.117	0.0315
rs1472495	G / A	0.59907	0.0188218	0.00325294		0.5982	0.0258	0.0124		0.69838	0.0347	0.0131
rs147581833	C / T	0.99568	0.29267	0.0262557		0.9972	0.1388	0.1333		0.998075	-0.131	0.167
rs147676117	G / A	0.90744	0.0497421	0.0055802		0.9296	0.0732	0.0241		0.956816	0.0325	0.0311
rs149092094	T / C	0.00778	0.227136	0.0186942		0.0098	0.1778	0.0641		0.00454539	0.0867	0.0932
rs149106073	T / C	0.01438	0.118672	0.0167563		0.0126	0.1205	0.0686		0.00201014	-0.148	0.14
rs149142833	T / C	0.113	0.0401818	0.00465393		0.0927	0.0259	0.0209		0.0520714	0.0462	0.0265
rs149336329	G / T	0.96242	0.08158	0.00752429		0.9727	0.0151	0.0375		0.966047	0.0413	0.032
rs149587589	A / G	0.97433	0.0732505	0.0113819		0.9693	0.0704	0.0408		0.957835	0.111	0.0342
rs149781755	G / A	0.02873	0.111541	0.0164197		0.0024	0.3449	0.4029		0.000242628	-0.0451	0.512
rs149911199	G / A	0.98394	0.0925792	0.0134785		0.9935	0.1281	0.0843		0.996534	0.086	0.105
rs150100713	A / G	0.14188	0.0246926	0.00398216		0.1142	0.0232	0.0192		0.0557405	0.0105	0.0261
rs150429692	T / C	0.17157	0.0314987	0.00420032		0.245	0.0311	0.0146		0.318696	0.0595	0.0128
rs1514895	A / G	0.69915	0.0459289	0.00316599		0.6877	0.0251	0.0129		0.736245	0.0457	0.0131
rs1520191	T / C	0.69466	0.0256677	0.00348098		0.7751	0.0336	0.0141		0.79911	0.0638	0.0147
rs1523539	G / A	0.6969	0.0129162	0.00302198		0.7791	0.0219	0.0143		0.845727	0.0364	0.0163
rs1533104	T / C	0.47814	0.0246926	0.00323391		0.5589	0.0282	0.0123		0.716318	-0.0118	0.0132
rs1534696	C / A	0.39342	0.0198026	0.00300124		0.4417	0.0207	0.012		0.437309	0.0234	0.0115
rs1571151	G / A	0.10392	0.0353671	0.00467639		0.0901	0.0546	0.0207		0.0666174	0.0369	0.0229
rs1576655	C / A	0.61401	0.0168571	0.00301009		0.6801	0.0027	0.0129		0.735844	0.039	0.0135
rs1614264	C / A	0.36966	0.0207825	0.0029983		0.3558	0.0268	0.0126		0.226952	-0.00967	0.014
rs1650007	T / C	0.42823	0.0129162	0.00302198		0.3977	0.0131	0.0122		0.402503	0.0182	0.0118
rs1679147	A / G	0.27612	0.0285875	0.00347083		0.2183	0.0408	0.0147		0.129806	-0.00266	0.0184
rs1683935	C / T	0.16838	0.0227395	0.00373874		0.198	0.0313	0.0147		0.223124	0.0258	0.0137
rs16849467	T / C	0.75661	0.0276152	0.00347421		0.7806	0.0245	0.0147		0.884423	0.0464	0.0192
rs1685635	A / G	0.53379	0.0266419	0.00273371		0.5164	0.0245	0.0118		0.463343	0.00854	0.0116
rs16859748	G / A	0.31156	0.0227395	0.00349119		0.3352	0.0177	0.0126		0.410161	0.022	0.0117
rs16887160	A / C	0.82822	0.0168571	0.00376079		0.8656	-0.0058	0.0176		0.928773	-0.00411	0.0232
rs16895840	A / C	0.72192	0.0217615	0.0034946		0.695	0.0122	0.0131		0.598875	0.00926	0.0119
rs16907058	A / G	0.0499	0.0421012	0.006601		0.0266	-0.0108	0.0372		0.0142807	0.00459	0.0502
rs16907751	C / T	0.88669	0.0295588	0.00470819		0.926	0.0307	0.0231		0.962104	-0.0331	0.0311
rs16970349	A / G	0.06632	0.0487902	0.00583116		0.0447	0.0368	0.0299		0.0433198	-0.0276	0.0282
rs17036160	C / T	0.90008	0.0934903	0.00487693		0.8944	0.07	0.0198		0.854915	0.106	0.0165
rs17049820	T / C	0.80892	0.0256677	0.00373145		0.7974	0.0102	0.0153		0.73297	-0.00131	0.0132
rs1705003	G / A	0.13635	0.0256677	0.00422488		0.1481	0.0386	0.017		0.0864954	0.0782	0.0208
rs17057112	G / A	0.10984	0.0305292	0.0054437		0.097	0.0607	0.0225		0.0320023	-0.00336	0.0348
rs17069206	C / T	0.14438	0.0246926	0.00398216		0.0944	0.0295	0.0203		0.0702243	0.0657	0.0227
rs17078452	G / A	0.0733	0.0363319	0.00565551		0.1616	0.0259	0.0163		0.223199	0.0286	0.0138
rs17089546	G / A	0.76617	0.0158733	0.00326254		0.7271	0.0269	0.0133		0.753681	0.00924	0.0133
rs17089932	T / C	0.21802	0.0285875	0.00372056		0.2218	0.0431	0.0149		0.110991	0.0502	0.0188
rs17122782	C / T	0.16159	0.0276152	0.00397054		0.1485	0.011	0.0168		0.11614	0.0381	0.0179
rs17168486	T / C	0.23393	0.0582689	0.0036117		0.3834	0.036	0.013		0.573827	0.019	0.0122
rs17250160	T / C	0.92205	0.0285875	0.00545428		0.8525	0.0006	0.0173		0.770057	-0.00666	0.0137
rs17250977	G / A	0.02798	0.0989399	0.0099328		0.0285	0.0883	0.0378		0.0157984	0.0964	0.0498
rs17261179	T / C	0.59237	0.0276152	0.00297788		0.6335	0.0246	0.0123		0.675818	0.000914	0.0125
rs17265513	C / T	0.16216	0.0363319	0.00418411		0.0916	0.0672	0.0209		0.0512645	0.0429	0.0267
rs17333350	G / A	0.29803	0.0198026	0.00300124		0.287	-0.0097	0.013		0.309121	0.0112	0.0124
rs174541	T / C	0.6481	0.0276152	0.00322761		0.4622	0.0372	0.0129		0.246525	0.0225	0.0146
rs17471624	C / T	0.13339	0.0353671	0.00418815		0.1059	0.0658	0.0197		0.0534644	0.0814	0.0261
rs17476364	T / C	0.92555	0.0440169	0.00585906		0.9393	0.0751	0.0254		0.966776	0.0444	0.0346
rs1757856	G / T	0.19536	0.0188218	0.00375709		0.2735	0.0126	0.0135		0.309236	-0.000945	0.0126
rs17600959	A / G	0.60697	0.0207825	0.0029983		0.5452	0.0222	0.012		0.43235	0.0448	0.0116
rs17667073	C / T	0.03774	0.0506931	0.00848398		0.0369	0.0743	0.0316		0.037657	0.0202	0.0294
rs17676097	G / A	0.23739	0.0276152	0.00372418		0.1645	0.0181	0.0161		0.111032	-0.0096	0.0191
rs177045	G / A	0.41127	0.0353671	0.00319959		0.3819	0.029	0.0122		0.405177	0.0438	0.0125
rs17708276	G / A	0.90088	0.0246926	0.00497776		0.9341	-0.0411	0.0244		0.964694	0.0441	0.0323
rs17749202	T / C	0.7452	0.0207825	0.00349803		0.7869	0.0449	0.0149		0.868932	0.0163	0.0173
rs17770336	T / C	0.27609	0.0392207	0.00318729		0.2393	0.0207	0.0137		0.22251	0.0529	0.0137
rs17772814	G / A	0.92649	0.0629748	0.00646469		0.9372	0.073	0.0275		0.930489	0.0369	0.0258
rs17818197	G / A	0.16745	0.0324672	0.00395132		0.1952	0.045	0.0148		0.179732	0.0263	0.015
rs17857291	G / A	0.75485	0.0207825	0.00349803		0.8106	0.0136	0.0157		0.901609	0.0388	0.0207
rs1788819	G / A	0.25826	0.0324672	0.00321198		0.2157	0.018	0.0146		0.146489	0.0125	0.0168
rs1800574	T / C	0.02434	0.1415	0.00973621		0.0139	0.1576	0.0523		0.00727683	0.231	0.0637
rs1800900	G / A	0.64826	0.0285875	0.00297498		0.6257	0.0399	0.0125		0.727905	0.0122	0.0131
rs1800961	T / C	0.02704	0.102557	0.00874984		0.0436	0.0885	0.029		0.0454783	0.117	0.0264
rs1802837	C / T	0.32625	0.0217615	0.0032434		0.3251	0.0242	0.0127		0.279254	0.0298	0.0128
rs180726800	T / C	0.01746	0.18648	0.0129113		0.0119	0.1843	0.059		0.00671961	0.0431	0.076
rs1810534	T / C	0.59513	0.0246926	0.00298659		0.5644	0.0198	0.012		0.612758	0.0198	0.0119
rs181911080	G / A	0.99224	0.191446	0.0280104		0.9325	0.1747	0.0298		0.866706	0.0696	0.0186
rs184163936	C / T	0.00873	0.128393	0.0192875		0.0028	0.0938	0.1307		0.00110014	0.000893	0.202
rs1852006	G / A	0.61701	0.0178399	0.00300713		0.6377	-0.0118	0.0122		0.653454	0.0189	0.0122
rs188918325	A / G	0.00799	0.112435	0.0195978		0.006	-0.0057	0.0892		0.00210173	0.184	0.146
rs190373810	T / C	0.01073	0.157858	0.0174199		0.0113	0.1853	0.0621		0.00557423	0.115	0.0815
rs1907225	C / T	0.29925	0.0276152	0.00297788		0.2321	0.0518	0.0147		0.128205	0.0318	0.0189
rs192540172	G / A	0.01277	0.0934903	0.01486		0.0048	0.0692	0.0952		0.00195153	-0.112	0.141
rs193023456	A / G	0.0062	0.144966	0.0198881		0.0044	0.3832	0.0943		0.00256262	0.0133	0.132
rs1942569	G / T	0.46655	0.0158733	0.00301305		0.4318	0.0047	0.0121		0.351354	0.0278	0.0123
rs1955851	T / G	0.65598	0.0217615	0.00299536		0.6678	-0.0007	0.0129		0.746344	0.0166	0.0137
rs1977833	G / A	0.54186	0.0925792	0.00302175		0.6399	0.0725	0.0122		0.624775	0.0543	0.0118
rs1978054	C / T	0.64198	0.0227395	0.00299243		0.5278	0.0263	0.012		0.429573	0.0459	0.0117
rs1978487	T / C	0.5158	0.00995033	0.00328191		0.5423	0.0157	0.0119		0.502916	-0.00559	0.0116
rs1991371	A / G	0.11991	0.0344014	0.00443667		0.107	0.0306	0.0195		0.0714308	0.0323	0.0224
rs2007537	C / T	0.39377	0.0227395	0.00299243		0.381	0.0308	0.0123		0.439001	0.0429	0.0118
rs2008713	T / C	0.58032	0.0188218	0.00350489		0.5883	0.0071	0.0122		0.693408	0.0135	0.0128
rs2025067	T / C	0.49654	0.0237165	0.00298951		0.55	0.0207	0.012		0.633723	0.0465	0.0124
rs2042073	A / G	0.29892	0.0276152	0.00322761		0.285	0.0344	0.0132		0.236138	0.0238	0.0138
rs2049019	C / A	0.39401	0.0227395	0.00299243		0.474	0.025	0.0121		0.573159	0.0353	0.0125
rs2056857	C / T	0.6005	0.0266419	0.00298078		0.6406	0.0415	0.0124		0.643012	0.0203	0.012
rs2059134	A / G	0.76825	0.0207825	0.00349803		0.774	0.0378	0.0142		0.809063	0.00418	0.0148
rs206015	G / A	0.84463	0.0158733	0.00401744		0.8558	0.0203	0.017		0.871952	-0.00589	0.0171
rs2066827	G / T	0.24694	0.0324672	0.00370256		0.2383	0.0261	0.0152		0.104017	0.0516	0.0197
rs208311	G / A	0.27166	0.0227395	0.00324023		0.1952	0.0115	0.0154		0.0994449	0.000365	0.0202
rs2099044	T / C	0.53119	0.0256677	0.00323391		0.6162	0.0424	0.0127		0.792599	0.0608	0.0152
rs2115107	A / G	0.40052	0.0363319	0.00295203		0.3867	0.0236	0.0123		0.344149	0.0377	0.0127
rs2125838	A / G	0.62177	0.0198026	0.00300124		0.692	0.0246	0.013		0.791068	0.0225	0.0146
rs2165069	C / T	0.25665	0.0554347	0.00337888		0.192	0.0231	0.0162		0.1424	0.0835	0.0179
rs2167306	G / T	0.16537	0.0237165	0.00398605		0.1693	0.0265	0.0164		0.10924	0.0318	0.0183
rs2168101	C / A	0.72962	0.0256677	0.00348098		0.7021	0.0441	0.0134		0.627393	0.0146	0.0118
rs2203452	G / A	0.70808	0.076961	0.00306929		0.7608	0.0626	0.0144		0.868433	0.0434	0.0185
rs2227199	A / G	0.40773	0.0237165	0.00324023		0.3781	0.0195	0.0124		0.291018	0.0303	0.0128
rs2229840	C / T	0.84661	0.0256677	0.00397828		0.7837	0.0403	0.0146		0.732614	0.0114	0.0129
rs223423	G / A	0.50056	0.0227395	0.00299243		0.4394	0.0318	0.0119		0.415449	0.0347	0.0121
rs2237442	A / G	0.66819	0.0217615	0.00299536		0.6386	0.037	0.0124		0.576732	0.0167	0.0118
rs2237884	T / C	0.69655	0.0314987	0.00321509		0.6719	0.0882	0.0127		0.606912	0.0981	0.0119
rs2237897	C / T	0.87672	0.229523	0.00486696		0.7815	0.2763	0.0153		0.663278	0.297	0.0125
rs2242159	C / T	0.52319	0.0188218	0.00275248		0.4823	0.0187	0.012		0.390501	0.0266	0.012
rs2244214	T / C	0.55294	0.0227395	0.00299243		0.5301	0.0212	0.0119		0.555913	0.000845	0.0117
rs2247326	T / G	0.67699	0.0237165	0.00323706		0.6681	0.0386	0.0129		0.721196	0.0303	0.013
rs2257883	A / G	0.26527	0.0695261	0.00380756		0.2673	0.0697	0.0136		0.229196	0.0965	0.0135
rs2259049	C / T	0.56683	0.0363319	0.0031965		0.6791	0.0239	0.0127		0.675829	0.00766	0.0124
rs2269247	C / T	0.79614	0.0363319	0.00369185		0.6607	0.0528	0.0129		0.512748	0.0425	0.0118
rs2270335	C / T	0.69937	0.0178399	0.00325613		0.6999	0.0534	0.013		0.709092	0.0176	0.0129
rs2272163	C / A	0.63925	0.0246926	0.00298659		0.587	-0.0066	0.012		0.576128	0.0211	0.0119
rs2274162	G / T	0.7469	0.0237165	0.00348778		0.6434	0.024	0.0127		0.489807	0.012	0.0118
rs2274933	A / G	0.18931	0.0217615	0.0034946		0.2006	0.0542	0.0148		0.203784	0.0357	0.0143
rs2277339	G / T	0.13871	0.0353671	0.00418815		0.1247	0.0423	0.019		0.123804	0.0464	0.0173
rs227941	T / C	0.87342	0.0353671	0.00443239		0.8365	0.0248	0.0164		0.787586	0.0215	0.0143
rs2279440	T / C	0.13429	0.0314987	0.00420032		0.2073	-0.002	0.0147		0.232701	0.0223	0.0137
rs2283164	A / G	0.94535	0.076961	0.00661413		0.9218	0.0509	0.0229		0.905574	0.0953	0.0198
rs2283167	G / A	0.77442	0.0207825	0.00374606		0.8019	-0.0001	0.0156		0.822616	-0.0222	0.016
rs2283205	C / T	0.81974	0.0109399	0.0037831		0.8637	-0.0215	0.018		0.916153	-0.00849	0.0207
rs2283368	T / C	0.84263	0.0363319	0.00418008		0.9063	0.0629	0.0212		0.947801	0.0324	0.0283
rs2289043	A / G	0.37576	0.0207825	0.0029983		0.2714	0.0073	0.0141		0.138804	0.039	0.017
rs2292662	C / T	0.77017	0.0516432	0.00363572		0.8618	0.0388	0.0182		0.939804	0.0986	0.0256
rs2295388	G / A	0.79754	0.0227395	0.00349119		0.7394	-0.0065	0.0136		0.686812	-0.0139	0.0125
rs2303202	G / A	0.41939	0.0207825	0.0029983		0.3367	-0.0018	0.0126		0.391249	0.0114	0.0117
rs2305141	A / G	0.34353	0.0217615	0.00299536		0.2923	0.0309	0.0131		0.258745	0.0342	0.0132
rs2306593	C / T	0.52925	0.0207825	0.00274978		0.6173	0.0099	0.0123		0.702748	0.035	0.0129
rs231362	G / A	0.63559	0.0525924	0.0033885		0.6716	0.0498	0.0129		0.754034	0.0356	0.0135
rs2316118	A / G	0.40913	0.0168571	0.00301009		0.533	0.0267	0.0119		0.590675	0.0264	0.0121
rs2334499	T / C	0.45947	0.0178399	0.00325613		0.4456	-0.0359	0.0121		0.519639	0.0114	0.0117
rs2336987	A / G	0.20056	0.0168571	0.00351178		0.1302	0.0058	0.0179		0.0745575	0.00851	0.0232
rs234860	T / C	0.16148	0.0285875	0.00396668		0.1554	0.1048	0.0171		0.0779074	0.0751	0.023
rs2371064	G / A	0.30844	0.0227395	0.00349119		0.488	0.0276	0.0131		0.699552	0.0331	0.0141
rs2382031	C / A	0.69412	0.0217615	0.00324657		0.6313	0.0221	0.0123		0.659855	0.0175	0.0123
rs2395023	T / C	0.6476	0.0198026	0.00300124		0.6536	0.028	0.0129		0.696609	0.0158	0.0133
rs2421021	A / G	0.48629	0.0344014	0.00295774		0.4221	0.0585	0.0123		0.275378	0.0572	0.0135
rs2426443	A / G	0.61045	0.0295588	0.00322134		0.6088	0.0304	0.0122		0.654605	0.0382	0.0123
rs2438988	G / A	0.58994	0.0198026	0.00300124		0.5267	0.0317	0.0124		0.438119	0.0109	0.0121
rs244080	A / C	0.28388	0.0237165	0.00373509		0.2703	0.0095	0.0137		0.230245	0.021	0.0139
rs2444842	G / A	0.75076	0.0198026	0.00350146		0.7837	0.0208	0.015		0.832928	0.0404	0.0161
rs2447198	T / C	0.81259	0.0324672	0.00395132		0.7917	0.0234	0.0147		0.78034	0.0104	0.0141
rs2469102	G / T	0.73485	0.0207825	0.00349803		0.6974	0.0232	0.013		0.676946	0.031	0.0124
rs2479106	G / A	0.34007	0.0217615	0.00324657		0.2991	0.0107	0.0131		0.258951	0.0224	0.0131
rs2493389	T / C	0.11624	0.0582689	0.00457055		0.1118	0.0741	0.0191		0.0765146	0.0657	0.0219
rs2504093	C / T	0.62589	0.0168571	0.00301009		0.6355	0.0386	0.0123		0.593881	0.0245	0.0119
rs2504706	T / C	0.75854	0.0237165	0.00348778		0.8246	0.031	0.0156		0.866346	0.0321	0.0173
rs2514530	C / T	0.61532	0.0178399	0.00300713		0.7375	0.0022	0.0139		0.836415	0.00676	0.0167
rs252761	G / T	0.42482	0.0227395	0.00299243		0.343	0.0473	0.0125		0.347255	-0.0133	0.0126
rs2534653	G / A	0.16893	0.00697561	0.00380189		0.1554	0.0293	0.0163		0.106396	0.0239	0.019
rs2581787	T / G	0.56416	0.0217615	0.00299536		0.5917	0.0238	0.0122		0.673562	0.0223	0.0124
rs2615231	A / G	0.53189	0.0237165	0.00298951		0.6114	0.0259	0.0123		0.721102	-0.0299	0.0132
rs261966	C / T	0.43318	0.0246926	0.00298659		0.4827	0.0337	0.012		0.424055	-0.0162	0.0117
rs262350	C / T	0.43438	0.0207825	0.0029983		0.4413	0.0139	0.0119		0.449355	0.0485	0.0117
rs2624847	G / T	0.22452	0.0276152	0.00347421		0.1769	0.0281	0.0162		0.135465	0.0113	0.018
rs2658746	C / T	0.42737	0.0295588	0.0027231		0.4324	0.0346	0.0119		0.456483	0.0184	0.0115
rs2664419	C / A	0.41926	0.0276152	0.00273105		0.4524	0.0288	0.0119		0.50735	0.00183	0.0116
rs2679745	G / A	0.8185	0.0266419	0.00372781		0.8184	0.0282	0.0154		0.779213	0.0471	0.014
rs2683506	G / A	0.5188	0.0129162	0.0032722		0.5765	0.0276	0.0128		0.66937	0.0144	0.0139
rs2714343	A / G	0.3833	0.0324672	0.00296347		0.392	0.0145	0.0122		0.454405	0.0186	0.0116
rs2722885	T / C	0.56145	0.0246926	0.00273904		0.5891	0.0194	0.0121		0.666406	0.0301	0.0124
rs2730827	T / C	0.49494	0.0237165	0.00298951		0.4488	0.0122	0.0125		0.389357	-0.00631	0.0119
rs2741362	T / G	0.61588	0.0198026	0.00300124		0.6632	0.024	0.0126		0.746508	0.0327	0.0136
rs2749014	A / G	0.72689	0.0227395	0.0032434		0.7862	0.0186	0.0148		0.846206	0.0342	0.0168
rs2786257	G / A	0.27244	0.0217615	0.0034946		0.3531	-0.0084	0.013		0.377076	0.00126	0.012
rs2796441	G / A	0.57341	0.0573251	0.00313308		0.5368	0.0478	0.0121		0.422466	0.0303	0.0117
rs2800733	A / G	0.75744	0.0440169	0.00341769		0.779	0.0412	0.0143		0.816717	0.0292	0.0152
rs2806924	C / T	0.70479	0.0237165	0.00323706		0.6625	0.0371	0.0128		0.579937	0.018	0.0121
rs2812539	T / G	0.72448	0.0314987	0.00346074		0.6826	0.0184	0.0129		0.698673	0.0293	0.0126
rs2815657	A / G	0.14582	0.0276152	0.00422076		0.0556	0.0192	0.0276		0.0213957	-0.0644	0.0423
rs2815749	G / A	0.84267	0.0344014	0.0041922		0.8648	0.0383	0.0184		0.925722	0.00606	0.025
rs2816177	G / A	0.39986	0.0217615	0.00299536		0.4768	0.0207	0.012		0.58008	0.0182	0.0119
rs28411900	T / C	0.15666	0.0295588	0.00420847		0.171	0.0295	0.016		0.18102	0.0444	0.0153
rs2841648	C / A	0.44337	0.0168571	0.00301009		0.5277	0.0431	0.012		0.536341	0.0186	0.0115
rs28475375	A / G	0.14684	0.0314987	0.00395515		0.1317	0.0167	0.0175		0.115492	0.00217	0.0183
rs28521526	C / T	0.22065	0.0246926	0.00348438		0.2468	0.044	0.0139		0.317286	0.0407	0.0126
rs28533815	C / T	0.78106	0.0760347	0.00354478		0.7379	0.067	0.0136		0.729021	0.0909	0.0135
rs28538218	A / G	0.64115	0.0198026	0.00300124		0.6125	0.0238	0.0129		0.627375	0.0176	0.012
rs28592184	G / A	0.89335	0.0363319	0.00565551		0.9627	0.0909	0.0331		0.952752	-0.0319	0.028
rs28626548	A / G	0.74197	0.0227395	0.00349119		0.6785	0.0166	0.0128		0.639547	0.0355	0.0122
rs28627996	T / C	0.09127	0.0314987	0.00519373		0.2145	0.0407	0.015		0.317777	0.0335	0.0125
rs2862954	T / C	0.67623	0.0227395	0.0032434		0.7088	0.0119	0.0133		0.800634	0.005	0.0151
rs28691713	C / T	0.52754	0.0363319	0.00295203		0.5173	0.037	0.0123		0.579426	0.0321	0.0121
rs2879813	A / G	0.45147	0.0382587	0.00294635		0.4479	0.044	0.0118		0.433353	0.0329	0.0116
rs28836514	T / C	0.11882	0.0305292	0.00445388		0.0951	0.0265	0.0208		0.0412035	0.0511	0.0299
rs2894536	C / T	0.18889	0.0246926	0.00373509		0.2672	0.0319	0.0136		0.29597	0.00158	0.0137
rs290476	G / T	0.48793	0.0207825	0.0029983		0.6401	0.0419	0.0127		0.687519	0.0205	0.0131
rs290490	A / G	0.73221	0.0276152	0.00347421		0.783	0.0365	0.0153		0.819287	0.0132	0.0174
rs2908296	T / G	0.2038	0.0285875	0.00371695		0.1636	0.0236	0.016		0.144899	0.0168	0.0163
rs2917677	C / T	0.66633	0.0372958	0.00319342		0.6633	0.0339	0.0125		0.672489	0.0234	0.0123
rs2920928	C / T	0.52402	0.0207825	0.0029983		0.4688	0.0066	0.0118		0.418626	0.0194	0.0118
rs2925979	T / C	0.30787	0.0382587	0.00319035		0.2084	0.0458	0.015		0.126081	0.0324	0.0176
rs2943800	G / T	0.12194	0.0344014	0.00468543		0.138	0.0475	0.0175		0.10893	0.0314	0.0198
rs295030	A / G	0.63816	0.0178399	0.00300713		0.5697	0.0139	0.012		0.478656	0.022	0.0116
rs2958610	T / G	0.84616	0.0324672	0.00419626		0.8836	0.0658	0.0205		0.938671	0.0527	0.0288
rs2963470	A / G	0.27755	0.0363319	0.0031965		0.349	0.0368	0.0124		0.360223	0.0424	0.0118
rs2997064	C / T	0.06328	0.0324672	0.00666487		0.065	0.0171	0.0308		0.0288165	0.0571	0.0452
rs2999170	C / T	0.8283	0.0217615	0.00424555		0.7652	-0.0229	0.0145		0.665564	0.00134	0.0125
rs3088050	G / A	0.74783	0.0314987	0.00346074		0.6681	0.0258	0.0131		0.544485	0.00293	0.012
rs3094503	A / C	0.8528	0.0372958	0.00418008		0.891	0.0344	0.0202		0.9363	-0.00891	0.0263
rs3094515	C / T	0.59484	0.0246926	0.00323706		0.6108	0.0136	0.0132		0.658413	-0.00141	0.0144
rs3095633	C / T	0.44379	0.0217615	0.00299536		0.3713	0.0358	0.0128		0.317775	-0.00731	0.014
rs3110641	G / A	0.72852	0.0478373	0.00316296		0.7585	0.0568	0.0143		0.85234	0.0526	0.0182
rs3111316	A / G	0.62947	0.0344014	0.00295774		0.5253	0.032	0.0118		0.479555	0.0483	0.0115
rs3123307	A / G	0.40951	0.0188218	0.00325294		0.5548	0.0265	0.0121		0.654154	0.0178	0.0126
rs3123794	A / G	0.50378	0.0198026	0.00300124		0.5351	0.0346	0.0118		0.585462	0.0299	0.0117
rs314879	C / T	0.21485	0.0353671	0.00369185		0.1732	0.043	0.0164		0.100505	0.0237	0.0209
rs316371	T / C	0.51616	0.0178399	0.00300713		0.4471	0.0236	0.0122		0.314018	0.0118	0.0127
rs319597	A / G	0.57223	0.0198026	0.00300124		0.5689	0.0089	0.0119		0.555737	-0.0112	0.0117
rs3201	C / T	0.35956	0.0188218	0.00300418		0.4556	0.0001	0.0119		0.511646	0.0282	0.0116
rs320369	A / G	0.26644	0.0334348	0.00320577		0.2264	0.0419	0.0143		0.183431	0.0387	0.0154
rs3217860	G / A	0.33299	0.0487902	0.00315694		0.4126	0.0726	0.0126		0.528058	0.077	0.0121
rs3217893	C / T	0.9265	0.101654	0.00645279		0.9463	0.0957	0.0284		0.970697	0.114	0.0412
rs3217907	A / C	0.35266	0.0344014	0.00320267		0.4748	0.0291	0.0127		0.616837	0.0584	0.0129
rs329122	A / G	0.42799	0.0305292	0.00272046		0.5476	0.0391	0.012		0.647376	0.0355	0.0124
rs333947	A / G	0.17812	0.0285875	0.00396668		0.2839	0.0125	0.0138		0.411112	-0.00179	0.0123
rs33959228	C / T	0.98227	0.0962189	0.0120397		0.9896	0.1948	0.0608		0.992487	-0.0663	0.0711
rs34010237	G / A	0.84997	0.0305292	0.00420439		0.8991	0.0603	0.02		0.93075	-0.0393	0.0233
rs34072429	T / C	0.13213	0.0266419	0.00447123		0.1038	0.012	0.0201		0.100487	0.0155	0.0195
rs34080199	G / A	0.04392	0.0657877	0.00788669		0.0365	0.015	0.0334		0.0193636	0.0508	0.0443
rs34084105	G / A	0.77516	0.0295588	0.00346746		0.8115	0.003	0.0151		0.826916	0.0188	0.0155
rs34086018	C / T	0.92836	0.0344014	0.00542266		0.9351	0.0462	0.0245		0.955613	-0.0128	0.0291
rs340874	C / T	0.45174	0.0525924	0.00290442		0.4031	0.0279	0.0121		0.357722	0.0245	0.012
rs34298980	T / C	0.52294	0.0295588	0.00322134		0.4401	0.0311	0.0123		0.426212	0.0251	0.0128
rs34311866	C / T	0.16619	0.0324672	0.00395132		0.091	0.0703	0.021		0.0517014	0.0717	0.0263
rs34379399	T / C	0.23274	0.0227395	0.00349119		0.2041	0.0229	0.0148		0.246353	-0.00168	0.0135
rs34505186	A / G	0.0487	0.0525924	0.00774563		0.0385	0.0762	0.0317		0.0235947	0.0689	0.0395
rs34584161	A / G	0.73294	0.0525924	0.0033885		0.669	0.0462	0.0127		0.579127	0.0289	0.0118
rs34665498	C / T	0.86939	0.0334348	0.00419626		0.9052	0.0371	0.0208		0.947936	0.0272	0.0276
rs34680764	T / G	0.87478	0.0382587	0.00466738		0.8793	0.0749	0.0189		0.941064	0.0556	0.0263
rs34691	A / G	0.43429	0.0178399	0.00300713		0.4511	0.0286	0.0119		0.45612	0.0324	0.012
rs34709632	A / G	0.92179	0.0353671	0.00566096		0.9247	0.0391	0.0229		0.962722	0.0492	0.0314
rs34811474	G / A	0.82242	0.0324672	0.00420032		0.8827	0.0452	0.019		0.931139	0.0301	0.0257
rs34821625	C / T	0.48166	0.00598207	0.003043		0.5532	0.0145	0.012		0.576828	0.0212	0.0118
rs348330	G / A	0.49527	0.0459289	0.00316901		0.5738	0.0243	0.0123		0.653106	0.039	0.0126
rs34885433	G / A	0.43459	0.0314987	0.00321509		0.4427	0.0271	0.0122		0.392053	0.0183	0.0119
rs34965774	A / G	0.18516	0.0468836	0.00364959		0.1679	0.0517	0.016		0.143059	0.0387	0.0166
rs35005436	C / T	0.12254	0.0305292	0.00543316		0.1166	-0.0037	0.0203		0.102232	0.00101	0.024
rs35042446	A / G	0.02722	0.0639133	0.0102868		0.022	0.0882	0.0424		0.0104219	0.0645	0.0649
rs35142762	T / C	0.85484	0.0563803	0.00410102		0.8686	0.0669	0.0175		0.910964	0.0911	0.0208
rs35167448	T / C	0.33118	0.0198026	0.00324975		0.2901	0.0195	0.013		0.270149	-0.0073	0.0131
rs35169799	T / C	0.05771	0.0478373	0.00705621		0.0321	0.1402	0.0338		0.0186102	0.112	0.0427
rs35274205	A / G	0.28818	0.0266419	0.00347759		0.3133	0.0123	0.0128		0.375379	0.0248	0.0121
rs35368444	T / G	0.05256	0.0459289	0.00633524		0.0408	0.0135	0.031		0.0198302	0.076	0.0424
rs35404821	C / T	0.92565	0.0430595	0.00562298		0.9727	0.0534	0.0372		0.984287	0.0352	0.0495
rs35419009	T / G	0.30959	0.0256677	0.00323076		0.2745	0.0437	0.0132		0.237157	0.0347	0.0136
rs35550545	A / G	0.10694	0.0363319	0.00467639		0.117	0.0511	0.0184		0.0983762	0.0586	0.0193
rs35575195	A / C	0.11903	0.0266419	0.00447123		0.1512	0.0614	0.0167		0.20401	0.0489	0.0142
rs35632228	A / G	0.16977	0.0256677	0.00397828		0.1955	0.0394	0.0152		0.257396	0.0399	0.0135
rs35722605	C / T	0.83744	0.0246926	0.00398216		0.8438	0.0147	0.0167		0.906913	0.0104	0.0205
rs35723063	A / G	0.08996	0.0246926	0.00547557		0.0427	0.035	0.0303		0.0231221	0.0105	0.0398
rs35889184	G / A	0.03504	0.0582689	0.00890121		0.0221	0.1239	0.0459		0.0084024	0.121	0.0636
rs35889227	G / T	0.55131	0.0295588	0.00322134		0.6564	0.0579	0.0133		0.815672	0.0641	0.0167
rs35895680	C / A	0.76604	0.0430595	0.00366708		0.7198	0.0117	0.0134		0.727256	0.0199	0.0131
rs36027158	A / G	0.12428	0.0314987	0.00444957		0.1034	0.0299	0.0196		0.0633632	0.029	0.0243
rs362307	T / C	0.0656	0.0487902	0.00631713		0.1078	0.0314	0.0201		0.171445	0.0567	0.0154
rs3734618	G / A	0.51942	0.0314987	0.00296634		0.4975	0.0604	0.0121		0.38973	0.086	0.0118
rs3736505	G / A	0.30328	0.0256677	0.00323391		0.4564	0.0156	0.0119		0.515075	0.019	0.0116
rs3742636	T / G	0.33375	0.0237165	0.00323706		0.2621	0.0512	0.0134		0.204803	0.0443	0.0149
rs3744347	A / G	0.75716	0.0295588	0.00346746		0.8016	0.0311	0.0153		0.878703	0.0218	0.0187
rs3747579	C / T	0.33155	0.0207825	0.00349803		0.433	0.033	0.012		0.417322	0.0182	0.0118
rs3750971	A / G	0.40214	0.0266419	0.00323076		0.3276	0.0061	0.0131		0.230594	-0.00446	0.0145
rs3751837	T / C	0.23616	0.0353671	0.00344738		0.1985	0.0279	0.0149		0.180971	0.0532	0.0149
rs3757974	G / A	0.34701	0.0372958	0.0031965		0.2427	0.0414	0.0143		0.143033	0.015	0.0178
rs3762991	T / C	0.26802	0.0305292	0.0034641		0.3195	0.0396	0.0127		0.348714	0.0172	0.0122
rs3768321	T / G	0.1537	0.0676586	0.004055		0.1062	0.0228	0.0195		0.0580561	0.0873	0.0254
rs3775087	A / G	0.16855	0.0276152	0.00372056		0.1569	0.0279	0.0164		0.116966	0.0272	0.0182
rs3778156	G / A	0.1384	0.0256677	0.00422488		0.1255	0.0178	0.0178		0.0994628	0.0169	0.0193
rs3779767	T / C	0.36361	0.0168571	0.00301009		0.4309	0.0169	0.0119		0.467877	-8.76e-05	0.0116
rs3783007	G / T	0.36365	0.0188218	0.00300418		0.244	0.0154	0.0139		0.178892	0.0218	0.0162
rs3783300	A / C	0.38925	0.0217615	0.00299536		0.4442	0.0216	0.0119		0.495454	0.00677	0.0115
rs3787186	T / C	0.36539	0.0237165	0.00298951		0.4815	0.0089	0.0123		0.629263	0.0308	0.0121
rs3791848	T / G	0.5307	0.0246926	0.00298659		0.5775	0.0048	0.0122		0.642629	0.0149	0.0123
rs3798519	C / A	0.20892	0.0468836	0.0034079		0.3403	0.0477	0.013		0.488955	0.0446	0.0117
rs3804043	C / A	0.6797	0.0207825	0.00324975		0.5919	0.0283	0.0123		0.46658	0.0371	0.0116
rs3814738	T / G	0.18992	0.0266419	0.00372418		0.1477	0.0077	0.017		0.105161	0.00936	0.0193
rs38205	A / C	0.39583	0.0188218	0.00300418		0.3931	0.0168	0.0122		0.419346	0.00757	0.0117
rs3844124	T / G	0.94332	0.0459289	0.00706969		0.9439	0.0556	0.0288		0.98212	0.0185	0.045
rs3850067	G / A	0.6723	0.0168571	0.00301009		0.6792	-0.0047	0.0131		0.738704	-0.0179	0.0136
rs3853248	C / T	0.20659	0.0217615	0.0034946		0.2565	0.046	0.0137		0.317434	0.0254	0.0123
rs3887925	T / C	0.47336	0.0392207	0.00294352		0.3867	0.0061	0.0123		0.309812	0.0376	0.0126
rs3906052	G / A	0.3487	0.0188218	0.00300418		0.3166	0.0271	0.0138		0.211649	0.044	0.0149
rs3910384	A / G	0.53291	0.0158733	0.00301305		0.4507	0.063	0.0121		0.375419	0.034	0.0121
rs3911664	A / G	0.52589	0.0158733	0.00301305		0.5857	0.0247	0.0123		0.621709	0.0318	0.0124
rs3918292	T / C	0.12822	0.0459289	0.00462728		0.1437	0.0309	0.0182		0.187737	0.0576	0.0152
rs3918298	G / A	0.95126	0.0889262	0.00723246		0.9402	0.0477	0.0276		0.978777	0.0886	0.0435
rs39257	A / G	0.45291	0.0305292	0.00296921		0.4366	0.0261	0.0119		0.410642	0.0384	0.0118
rs3926926	G / A	0.82153	0.0276152	0.00421666		0.8908	0.0067	0.0193		0.930668	0.0409	0.0233
rs3935795	T / C	0.93571	0.0372958	0.00565006		0.9369	0.045	0.0244		0.952266	0.0115	0.0273
rs3966782	C / T	0.46777	0.0188218	0.00300418		0.4101	0.0313	0.0121		0.372061	0.008	0.0119
rs39671	T / C	0.78117	0.0246926	0.00348438		0.6203	-0.013	0.0127		0.447305	0.0152	0.0119
rs4082793	C / T	0.70604	0.0207825	0.00324975		0.7026	0.0532	0.0131		0.775637	0.0583	0.0144
rs41277236	T / C	0.03667	0.0629748	0.00886776		0.0397	0.0755	0.0316		0.0207666	0.0817	0.044
rs4129858	G / A	0.41181	0.0178399	0.00275789		0.369	0.0158	0.0122		0.357225	0.0463	0.012
rs4132228	C / T	0.59081	0.0334348	0.00320887		0.5047	0.0211	0.012		0.430987	0.0388	0.0118
rs4140660	T / C	0.14895	0.0334348	0.0039475		0.136	0.0357	0.0176		0.152475	0.0104	0.0159
rs4238013	C / T	0.205	0.0411419	0.00367412		0.1816	0.0059	0.0167		0.10932	0.0324	0.0205
rs424482	G / A	0.13821	0.0285875	0.00421256		0.1178	-0.0056	0.0196		0.0637353	0.0346	0.024
rs4293449	T / C	0.8675	0.0188218	0.00425388		0.8541	0.0445	0.0171		0.870524	0.021	0.0176
rs429358	T / C	0.85709	0.0563803	0.00410102		0.8851	0.0145	0.0194		0.902858	0.0223	0.0194
rs4311	T / C	0.41964	0.0207825	0.00274978		0.3973	0.0035	0.0122		0.346158	-0.0135	0.0122
rs4382592	T / G	0.37356	0.0227395	0.00324023		0.4209	0.0109	0.0122		0.37102	0.0466	0.0121
rs4432163	C / T	0.39203	0.0178399	0.00300713		0.3331	0.0277	0.0129		0.201747	0.00602	0.0149
rs4450871	A / G	0.50369	0.0227395	0.00299243		0.5876	0.0219	0.0131		0.713542	0.026	0.0139
rs4454259	C / T	0.13005	0.0266419	0.00422076		0.1507	0.0369	0.0165		0.187144	0.0192	0.0145
rs4482463	C / A	0.16485	0.0295588	0.00420847		0.1115	0.0269	0.0207		0.0683642	0.0602	0.0265
rs4482616	A / G	0.18144	0.0217615	0.00374239		0.2068	0.0264	0.0146		0.202267	0.0731	0.0141
rs4499362	C / T	0.74201	0.0158733	0.00351524		0.6768	0.0367	0.0128		0.596877	0.00867	0.0119
rs45477500	A / G	0.01322	0.079735	0.0143658		0.0095	0.2944	0.0654		0.00438151	0.0177	0.0944
rs4548860	T / C	0.87833	0.0324672	0.00468996		0.9252	0.0158	0.0246		0.97247	0.000238	0.0374
rs45551238	C / T	0.98788	0.165514	0.0168545		0.9955	0.2417	0.0985		0.997919	0.168	0.147
rs4556142	G / A	0.67615	0.0276152	0.00322761		0.6139	0.0184	0.0122		0.56356	0.00661	0.0117
rs4568288	A / G	0.59969	0.0109399	0.00302795		0.5123	0.0491	0.0121		0.474974	0.0133	0.0129
rs458522	T / C	0.23587	0.0207825	0.00349803		0.3453	0.0456	0.0125		0.405883	-0.0163	0.0119
rs4586740	T / G	0.50229	0.0217615	0.00299536		0.3926	0.009	0.0124		0.282015	0.0107	0.0135
rs459571	T / C	0.33554	0.0276152	0.00322447		0.2849	0.0229	0.0132		0.302279	0.0236	0.0127
rs4599845	T / C	0.379	0.0334348	0.0029606		0.3733	0.0539	0.0122		0.344583	0.0211	0.0122
rs4624679	A / C	0.68309	0.0227395	0.00324023		0.7555	0.0375	0.0142		0.860407	0.0587	0.0183
rs4626927	T / C	0.48214	0.0266419	0.00298078		0.5014	0.0226	0.0119		0.564541	0.0215	0.0117
rs4635384	G / A	0.38422	0.0295588	0.0029721		0.4748	0.0359	0.0121		0.460363	0.0444	0.0127
rs4664605	T / C	0.66739	0.0198026	0.00300124		0.6104	0.0053	0.0123		0.587342	0.00412	0.0119
rs4668481	A / C	0.37466	0.0217615	0.00299536		0.3495	-0.0036	0.0125		0.335662	0.0203	0.0122
rs4691378	A / G	0.62533	0.0324672	0.00320887		0.6113	0.061	0.0122		0.659112	0.0196	0.0121
rs4709746	C / T	0.88152	0.0440169	0.00439421		0.7116	0.0502	0.0136		0.571676	0.0394	0.0118
rs4711658	C / T	0.45977	0.0178399	0.00300713		0.4867	0.0475	0.0118		0.53839	0.0136	0.0116
rs4719433	C / T	0.56532	0.0629748	0.00287442		0.4667	0.0411	0.0119		0.393135	0.067	0.0118
rs4720212	G / A	0.62963	0.0198026	0.00300124		0.621	0.0065	0.0122		0.679951	0.0185	0.0127
rs4731702	C / T	0.58145	0.0392207	0.00269952		0.6014	0.0505	0.012		0.581004	0.0688	0.0116
rs4740559	T / C	0.17634	0.0295588	0.00371334		0.2795	0.048	0.0133		0.359437	0.0229	0.012
rs4777857	G / A	0.45646	0.0256677	0.00273637		0.5936	0.0095	0.0125		0.750384	0.0184	0.0145
rs4783837	C / T	0.90181	0.0363319	0.00516369		0.9064	0.0248	0.022		0.88818	0.0281	0.0236
rs4789	T / C	0.49188	0.0148886	0.00276332		0.4533	0.0183	0.0121		0.372465	0.0128	0.0122
rs4789816	A / C	0.28528	0.0198026	0.00324975		0.3132	0.0144	0.0127		0.340817	0.0254	0.0122
rs4792837	C / A	0.6462	0.0237165	0.00373509		0.7105	0.0298	0.0134		0.752694	-0.0175	0.0137
rs4804181	A / C	0.73509	0.0324672	0.00345739		0.7468	0.0295	0.0141		0.726029	0.0241	0.0136
rs4804420	G / A	0.2076	0.0237165	0.00348778		0.1854	0.0007	0.0153		0.146147	0.0461	0.0166
rs4807125	T / C	0.12845	0.0305292	0.00445388		0.1876	0.0336	0.0156		0.248336	0.0422	0.0135
rs4808845	A / G	0.46414	0.0295588	0.0029721		0.4884	0.0408	0.0119		0.428223	0.0539	0.0118
rs4812042	G / A	0.36606	0.00995033	0.00303095		0.3341	0.0131	0.0128		0.304524	0.0196	0.0127
rs4813319	C / T	0.45039	0.0188218	0.00300418		0.4605	0.0034	0.012		0.526785	0.00466	0.0119
rs4833686	C / T	0.2332	0.0256677	0.00348098		0.2002	0.0355	0.0149		0.129011	0.0391	0.0177
rs4842471	C / T	0.24995	0.0158733	0.00351524		0.287	0.0483	0.0138		0.337345	0.00669	0.0137
rs487060	C / T	0.56528	0.0305292	0.00296921		0.6061	0.0201	0.012		0.66659	0.0435	0.0123
rs4871304	T / C	0.39131	0.0178399	0.00300713		0.336	0.0375	0.0129		0.297883	0.0284	0.0133
rs4872527	A / G	0.267	0.0276152	0.00322447		0.2401	0.0482	0.0138		0.174467	-0.00481	0.0158
rs4876702	G / A	0.14801	0.00796817	0.00379435		0.1025	0.0182	0.0202		0.050441	-0.025	0.0273
rs4894537	T / C	0.44815	0.0158733	0.00301305		0.4699	0.0329	0.0119		0.475498	0.0252	0.0117
rs4894803	G / A	0.34229	0.0207825	0.0029983		0.3807	0.0239	0.0126		0.409578	0.0294	0.0121
rs4901812	G / A	0.67087	0.0382587	0.00319035		0.6271	0.0417	0.0124		0.519677	0.0456	0.0116
rs4911405	T / C	0.73297	0.0334348	0.00320577		0.6975	0.0383	0.013		0.619129	0.0304	0.012
rs4923542	G / T	0.38747	0.0207825	0.0029983		0.2675	0.0468	0.0139		0.136223	0.00317	0.0176
rs4929965	A / G	0.34549	0.0685928	0.00333471		0.3773	0.0786	0.0124		0.324237	0.119	0.0122
rs4930013	C / A	0.26424	0.0129162	0.00352565		0.278	-0.0189	0.0134		0.269892	-0.0883	0.0132
rs4930141	C / T	0.17937	0.0305292	0.00371334		0.217	0.0544	0.0146		0.163451	0.0782	0.0161
rs4931467	G / A	0.62023	0.0256677	0.00298368		0.4808	0.0264	0.0123		0.347955	0.0274	0.0127
rs4950978	T / C	0.36451	0.0295588	0.00346746		0.3761	0.0538	0.0123		0.372082	0.0291	0.0119
rs4952673	A / G	0.53592	0.0237165	0.00298951		0.6356	0.0437	0.0131		0.805951	0.0111	0.0151
rs4970658	A / G	0.20675	0.0227395	0.00349119		0.252	0.0394	0.0136		0.275452	0.0127	0.0128
rs4971038	G / A	0.7078	0.00598207	0.00329823		0.6734	0.013	0.0129		0.627733	0.0153	0.0124
rs4971072	G / A	0.4753	0.0188218	0.00300418		0.4491	0.0084	0.012		0.486096	-0.0263	0.0116
rs4975198	T / C	0.21985	0.0217615	0.0034946		0.281	0.008	0.0131		0.283876	0.0223	0.0129
rs4976033	G / A	0.44636	0.0285875	0.00272839		0.4296	0.0312	0.0121		0.373833	0.0364	0.0118
rs4984797	G / A	0.44517	0.0207825	0.00324975		0.49	0.0307	0.0119		0.468429	0.0259	0.0115
rs4988483	A / C	0.03947	0.0554347	0.00892647		0.0356	0.0573	0.036		0.0200084	-0.036	0.0516
rs5023163	T / C	0.08417	0.0353671	0.00566096		0.0773	0.0213	0.0234		0.037483	-0.0324	0.0329
rs505922	C / T	0.36908	0.0459289	0.00292384		0.2516	0.0622	0.0137		0.168859	0.0833	0.0157
rs507381	T / G	0.36546	0.0198026	0.00300124		0.3387	-0.0236	0.0125		0.30183	0.0104	0.0126
rs508419	G / A	0.78092	0.0695261	0.00357125		0.7665	0.066	0.0142		0.82344	0.0836	0.0156
rs512306	C / T	0.11803	0.0334348	0.00444096		0.0719	0.0462	0.0232		0.0424756	0.0349	0.0296
rs512780	T / G	0.33587	0.0207825	0.0029983		0.2629	0.0125	0.0137		0.196629	-0.0236	0.0152
rs5215	C / T	0.3499	0.0667236	0.00286366		0.3519	0.0635	0.0124		0.40259	0.0536	0.0116
rs522308	T / C	0.24583	0.0372958	0.00344073		0.3279	0.0046	0.0127		0.36507	0.0025	0.0119
rs529200	G / A	0.57203	0.0217615	0.0027444		0.5694	0.0329	0.0121		0.558183	0.0273	0.012
rs529623	T / C	0.48831	0.0276152	0.00297788		0.4385	0.0262	0.0121		0.370658	0.0103	0.0122
rs539515	C / A	0.20021	0.0430595	0.00342096		0.2016	0.0342	0.0146		0.210885	0.0558	0.0139
rs550072	C / T	0.65148	0.0207825	0.0029983		0.5879	0.0145	0.012		0.600918	0.00439	0.0118
rs55681398	T / C	0.217	0.0237165	0.00348778		0.2875	-0.0001	0.0131		0.358265	-0.00273	0.012
rs55826925	C / T	0.91737	0.0421012	0.00562298		0.939	0.0701	0.0259		0.969462	0.0219	0.0359
rs55857387	T / C	0.75255	0.0401818	0.00343082		0.7025	0.0348	0.013		0.641848	0.0452	0.0121
rs55914434	T / G	0.75867	0.0227395	0.00324023		0.8149	0.0289	0.0157		0.902883	0.0119	0.0205
rs56062745	G / A	0.94523	0.0535408	0.00749998		0.9561	0.0477	0.0321		0.976545	0.0894	0.0443
rs56104880	C / T	0.34668	0.0217615	0.00324657		0.4304	0.015	0.0122		0.484188	-0.0144	0.0116
rs56121601	T / G	0.03897	0.076961	0.00732627		0.0212	0.0404	0.0424		0.00885252	0.0937	0.061
rs56149983	T / C	0.11333	0.0314987	0.00444957		0.0934	0.0271	0.0204		0.0581624	0.034	0.0248
rs56218782	T / C	0.72944	0.0246926	0.00323706		0.8419	0.0236	0.0165		0.891906	0.0229	0.0197
rs56249413	A / G	0.19567	0.0276152	0.00372418		0.1801	0.0593	0.0156		0.109045	0.023	0.019
rs56283750	T / C	0.45228	0.0266419	0.00323076		0.4259	0.0674	0.0124		0.265997	0.0755	0.0135
rs56745821	A / G	0.28333	0.0148886	0.00326897		0.3095	-0.0055	0.0128		0.313752	0.00598	0.0125
rs56799554	G / A	0.20569	0.0246926	0.00348438		0.2127	0.0395	0.0146		0.230384	0.0241	0.0137
rs57143316	C / T	0.0899	0.0324672	0.0051887		0.1154	0.062	0.0189		0.0920356	0.0326	0.0196
rs572016	G / A	0.50712	0.0178399	0.00300713		0.6185	0.0516	0.0123		0.715692	0.0491	0.013
rs57235767	C / T	0.71798	0.0324672	0.00345739		0.8257	0.0293	0.016		0.913105	0.062	0.0217
rs57358169	T / G	0.96054	0.0788112	0.010847		0.9695	0.1189	0.0421		0.992887	0.15	0.0773
rs5751316	A / G	0.33742	0.0129162	0.00302198		0.3983	0.0134	0.0121		0.398592	0.0169	0.012
rs57537848	G / T	0.43696	0.0276152	0.00322447		0.4312	0.0193	0.0122		0.374494	0.00688	0.0124
rs5762925	C / A	0.36773	0.0178399	0.00300713		0.3442	0.0053	0.0123		0.346752	0.0112	0.0121
rs576674	G / A	0.21226	0.0525924	0.00363227		0.3071	0.0314	0.013		0.334927	0.0603	0.0121
rs580585	G / T	0.45815	0.0227395	0.00299243		0.5019	0.0277	0.0119		0.506068	0.0201	0.0119
rs58090211	C / A	0.93261	0.0440169	0.00634736		0.9553	0.0839	0.0322		0.985162	0.0816	0.05
rs58306981	C / A	0.31828	0.0158733	0.00326254		0.366	0.0193	0.0124		0.460524	0.0187	0.0116
rs58691354	T / C	0.21877	0.0227395	0.00374239		0.1644	0.0209	0.0162		0.169608	0.0295	0.0153
rs58757862	T / C	0.1572	0.0217615	0.00399385		0.0872	0.0141	0.0212		0.0466694	-0.0733	0.0283
rs59050225	C / T	0.93648	0.0620354	0.00599703		0.9107	0.0199	0.0211		0.868145	0.0383	0.0169
rs59278436	A / G	0.63018	0.0198026	0.00300124		0.7274	0.0303	0.0134		0.751989	0.0559	0.0135
rs59427698	G / A	0.80275	0.0227395	0.00423726		0.8831	0.0055	0.0191		0.938279	-0.0045	0.0253
rs59689207	A / G	0.11777	0.0363319	0.00442811		0.1136	0.0338	0.0193		0.131025	0.022	0.017
rs59738871	A / G	0.82294	0.0217615	0.00374239		0.8846	0.0472	0.0189		0.940276	0.00987	0.0253
rs59972619	G / A	0.4052	0.0129162	0.00302198		0.3937	0.0401	0.0125		0.391895	0.0157	0.0124
rs5997539	G / A	0.90017	0.0392207	0.0051488		0.9264	0.0166	0.0237		0.970499	0.145	0.0373
rs60128210	G / A	0.61003	0.0188218	0.00275248		0.6404	-0.0167	0.0124		0.663576	-9.24e-05	0.0123
rs6021487	A / G	0.65468	0.0188218	0.00300418		0.6725	-0.0018	0.0127		0.745164	0.00618	0.0134
rs6063046	A / G	0.79919	0.0401818	0.00367765		0.8163	0.0494	0.0153		0.870538	0.0548	0.0178
rs6070620	T / C	0.18018	0.0198026	0.00400168		0.1448	0.0142	0.0175		0.0749587	0.00221	0.0227
rs6073369	T / C	0.22916	0.0256677	0.00348098		0.2177	0.0311	0.0144		0.153375	0.000153	0.0164
rs6073434	T / G	0.00584	0.185649	0.0250009		0.0012	0.0225	0.2484		0.000415204	-0.334	0.348
rs6091115	T / C	0.5145	0.0392207	0.00294352		0.5411	0.0432	0.0119		0.574078	0.0678	0.0117
rs61373376	T / C	0.14467	0.0334348	0.0039475		0.0936	0.0757	0.0206		0.0545832	0.0472	0.0256
rs61385262	T / C	0.03425	0.0497421	0.00825331		0.0665	0.1111	0.0241		0.0816187	0.0609	0.0207
rs61607357	G / T	0.41075	0.0217615	0.00274709		0.3818	0.0115	0.0122		0.372753	0.00943	0.0121
rs61736066	G / A	0.88937	0.0344014	0.0046809		0.8263	0.025	0.0161		0.748412	0.0517	0.0133
rs61776586	T / C	0.86776	0.0314987	0.00444957		0.8771	0.0181	0.0185		0.939327	0.0429	0.0252
rs61872774	A / G	0.01024	0.242162	0.0158176		0.0127	0.2533	0.0547		0.00639164	0.365	0.0664
rs61894507	G / A	0.73547	0.0256677	0.00323076		0.8091	0.0572	0.0156		0.897067	0.0927	0.0202
rs61901515	A / G	0.03178	0.0525924	0.00968245		0.0187	0.1922	0.0463		0.0118295	0.0437	0.0553
rs61917473	G / A	0.90175	0.0314987	0.00494399		0.9377	-0.0203	0.0256		0.963392	0.0696	0.0334
rs61939481	C / T	0.04601	0.0487902	0.00680312		0.0376	0.0249	0.0313		0.0202836	0.0453	0.0429
rs61992671	A / G	0.66287	0.0334348	0.00345405		0.7303	0.0636	0.015		0.847727	0.0965	0.0172
rs61993073	C / T	0.90607	0.0314987	0.00543843		0.9178	0.056	0.0221		0.953625	0.0066	0.0284
rs62008456	T / C	0.03355	0.0544882	0.0091808		0.0197	0.0581	0.045		0.0100854	0.109	0.0574
rs62015803	G / A	0.29888	0.0207825	0.00324657		0.2666	0.0494	0.0136		0.149825	0.0423	0.0169
rs62024481	C / T	0.81238	0.0227395	0.00373874		0.7482	0.0045	0.014		0.652819	0.0225	0.0123
rs62033416	G / A	0.89214	0.0421012	0.00464501		0.9093	0.0208	0.0207		0.945105	0.0942	0.029
rs62048489	G / T	0.9303	0.0582689	0.00673894		0.9326	0.0286	0.0251		0.964778	0.0131	0.0347
rs62076641	T / C	0.7225	0.0207825	0.00324657		0.7769	0.029	0.0147		0.810591	0.0308	0.015
rs62080313	C / T	0.11317	0.0207825	0.00474506		0.1165	-0.0118	0.0187		0.0652049	0.00146	0.0243
rs62107261	T / C	0.96502	0.076961	0.00897674		0.9665	0.0182	0.0339		0.979834	0.152	0.044
rs62118504	G / A	0.30519	0.0217615	0.0034946		0.2604	0.0278	0.014		0.160491	0.0362	0.0162
rs62128838	C / T	0.94914	0.0449734	0.00756455		0.9425	0.0014	0.0266		0.948906	0.0997	0.0271
rs62137415	T / C	0.0758	0.0468836	0.00535539		0.0431	0.0889	0.0292		0.0320974	-0.00426	0.0331
rs62216977	A / G	0.14663	0.0256677	0.00422488		0.1944	0.0285	0.0148		0.234288	-0.00401	0.0135
rs62257270	T / C	0.67356	0.0217615	0.0034946		0.6821	-0.004	0.0127		0.72243	0.0186	0.013
rs62259319	C / T	0.3762	0.0266419	0.00323076		0.3178	0.0172	0.0127		0.357305	0.0408	0.0123
rs62300927	G / A	0.7347	0.0207825	0.00324975		0.6957	0.0352	0.0129		0.724108	-0.000444	0.013
rs62366901	T / G	0.61307	0.0266419	0.00298078		0.5911	0.0191	0.0122		0.548555	0.0166	0.0118
rs62370474	A / G	0.16084	0.0246926	0.00398216		0.1238	0.0016	0.0184		0.0676222	-0.0142	0.0242
rs62460065	T / C	0.4199	0.0217615	0.00299536		0.3938	0.0153	0.0122		0.342616	0.00252	0.0122
rs62483173	C / T	0.4406	0.0237165	0.00298951		0.3506	0.0273	0.0123		0.363388	0.038	0.0118
rs62484946	C / T	0.0302	0.0825012	0.00986705		0.056	0.0968	0.0282		0.0789441	0.0799	0.0227
rs62492368	A / G	0.41525	0.0305292	0.00296921		0.4296	0.0232	0.012		0.506667	0.0241	0.0115
rs62496161	T / G	0.03459	0.0421012	0.00782733		0.0335	-0.0461	0.0333		0.0177158	-0.000694	0.0474
rs625039	A / G	0.20921	0.0217615	0.0034946		0.1806	0.0283	0.0155		0.161581	0.0302	0.0156
rs634366	C / T	0.71691	0.0237165	0.00324023		0.7662	0.0364	0.0143		0.831378	0.0591	0.0162
rs6443954	C / T	0.54314	0.0168571	0.00301009		0.4593	0.0077	0.0119		0.410316	0.0153	0.0119
rs6456865	A / G	0.16977	0.0256677	0.00397828		0.2163	0.023	0.0149		0.214566	0.0128	0.014
rs6458354	C / T	0.27562	0.0344014	0.00320267		0.2512	0.0507	0.0142		0.17239	0.0467	0.0164
rs6460047	C / T	0.18775	0.0266419	0.00372781		0.1412	0.045	0.0172		0.0842234	0.0193	0.0211
rs6470361	G / A	0.44478	0.0198026	0.00324975		0.3941	0.0178	0.0123		0.359586	0.00863	0.0121
rs6475477	C / T	0.45433	0.0246926	0.00298659		0.4258	0.0029	0.0121		0.340969	0.00713	0.0124
rs6476613	A / G	0.66531	0.0207825	0.0029983		0.7397	0.0176	0.014		0.875042	0.0674	0.0186
rs6485981	T / C	0.11948	0.0382587	0.00441959		0.1263	0.0797	0.0182		0.151386	0.0546	0.0177
rs6488140	A / G	0.3322	0.0314987	0.00370974		0.4196	0.0299	0.0123		0.535077	0.0228	0.0118
rs6540733	T / C	0.6041	0.0129162	0.0032722		0.6366	-0.0092	0.0125		0.745834	0.0397	0.0136
rs6545816	C / A	0.58644	0.00995033	0.00303095		0.5707	0.0153	0.012		0.64989	-0.00985	0.0121
rs6567160	C / T	0.21736	0.0592119	0.00336615		0.1415	0.0609	0.0175		0.0696654	0.0911	0.0225
rs6568685	C / A	0.84508	0.0276152	0.00397054		0.8355	0.0496	0.0163		0.877529	0.0281	0.0184
rs6577334	A / G	0.39226	0.0148886	0.00276604		0.3112	0.0373	0.0129		0.216635	0.0312	0.0142
rs6589571	T / C	0.17123	0.0217615	0.00374239		0.2004	0.0326	0.0148		0.246086	0.0196	0.0133
rs6604014	T / C	0.33048	0.0178399	0.00325613		0.3341	0.0251	0.0129		0.203441	0.0203	0.0149
rs668459	C / T	0.50847	0.0237165	0.00274172		0.4644	0.0176	0.0119		0.482749	0.0206	0.0114
rs6689629	A / G	0.77893	0.0295588	0.00371334		0.8994	0.0458	0.02		0.946312	0.0377	0.0267
rs6692233	A / G	0.43182	0.0207825	0.0029983		0.4533	0.0393	0.012		0.46283	-0.0107	0.0117
rs6705150	C / T	0.33421	0.0188218	0.00300418		0.4436	0.0198	0.0122		0.508511	0.0235	0.0118
rs6706384	T / G	0.3401	0.0305292	0.00296921		0.3037	0.0334	0.013		0.287664	0.0137	0.0132
rs671	G / A	0.93016	0.0468836	0.00778998		0.9958	-0.0901	0.2882		0.999535	0.291	0.312
rs6720948	C / A	0.29982	0.0148886	0.00326897		0.2401	-0.0226	0.014		0.178734	-0.00503	0.0154
rs67269808	A / G	0.92683	0.0723207	0.00569554		0.8626	0.0694	0.0174		0.81641	0.0422	0.0149
rs673335	C / T	0.25498	0.0246926	0.00348438		0.1893	0.0102	0.0154		0.135808	0.0166	0.0169
rs6741951	A / G	0.27238	0.0305292	0.00296921		0.2202	0.0207	0.0145		0.132668	0.0193	0.0175
rs67559658	A / G	0.11906	0.0227395	0.00448871		0.0839	0.0585	0.0212		0.0676143	0.0374	0.0228
rs6757477	A / G	0.62007	0.0227395	0.00299243		0.7566	0.0161	0.0139		0.797171	0.0214	0.0152
rs6762578	G / A	0.21156	0.0276152	0.00347421		0.2224	0.0303	0.0144		0.262563	0.0382	0.0132
rs676387	A / C	0.29756	0.0334348	0.00320577		0.2107	0.0409	0.0146		0.161026	0.0378	0.016
rs6766511	G / T	0.3014	0.0217615	0.0032434		0.3074	0.0193	0.0127		0.28121	0.0168	0.0128
rs6777684	G / A	0.67767	0.0506931	0.00339494		0.7713	0.0481	0.0146		0.878949	0.0362	0.0193
rs6779848	T / C	0.41282	0.0246926	0.00298659		0.3765	0.0189	0.0125		0.264292	0.0217	0.0134
rs6808550	G / A	0.55341	0.0198026	0.00300124		0.552	0.0095	0.0119		0.575282	0.0169	0.0117
rs6813195	C / T	0.64981	0.0506931	0.00290994		0.628	0.0494	0.0123		0.584205	0.0715	0.0118
rs6884702	G / A	0.41479	0.0227395	0.00299243		0.4264	0.0319	0.0119		0.452089	-0.00136	0.0116
rs6888037	T / G	0.77661	0.0237165	0.00348778		0.8384	0.0094	0.0165		0.897606	0.0151	0.0203
rs6905058	C / A	0.09791	0.0276152	0.00496323		0.0982	0.0176	0.0209		0.0469193	0.0131	0.0286
rs6905288	A / G	0.60926	0.0334348	0.00320887		0.6092	0.0348	0.0122		0.676173	0.0153	0.0122
rs6917676	T / G	0.49879	0.0382587	0.00294635		0.4739	0.0392	0.0118		0.468562	0.0301	0.0116
rs6926312	A / G	0.45586	0.0217615	0.00299536		0.6097	-0.0194	0.0124		0.735299	-0.0277	0.0133
rs6956046	G / A	0.5757	0.0497421	0.00291271		0.5478	0.0428	0.012		0.530547	0.04	0.0116
rs6968655	G / T	0.80173	0.0198026	0.00374973		0.7758	0.0366	0.0141		0.768697	0.0268	0.0136
rs6969685	C / T	0.39522	0.0178399	0.00300713		0.3568	0.0363	0.0123		0.297463	0.0322	0.0126
rs697239	T / C	0.55714	0.0544882	0.00289892		0.5506	0.0358	0.0119		0.528421	0.0649	0.0115
rs6972751	T / C	0.25387	0.0227395	0.00373874		0.2062	0.0141	0.015		0.207531	0.000781	0.0146
rs700059	A / G	0.6893	0.0305292	0.00371334		0.6285	0.0192	0.0133		0.48765	0.0217	0.0121
rs7012759	T / C	0.8211	0.0276152	0.00422076		0.811	0.0452	0.0153		0.830729	0.0128	0.0158
rs7015203	T / C	0.59019	0.0237165	0.00298951		0.5915	0.0023	0.0121		0.617452	0.0219	0.0124
rs7022365	C / T	0.4969	0.0305292	0.0034641		0.426	0.043	0.0128		0.430066	0.0402	0.0136
rs7030607	A / G	0.34181	0.0198026	0.00325294		0.4542	0.021	0.0122		0.610371	0.0288	0.0124
rs7067540	C / T	0.68208	0.0324672	0.00296347		0.6572	0.0299	0.0125		0.64906	0.042	0.0122
rs7069881	C / T	0.69375	0.0440169	0.00341769		0.6069	0.0043	0.0122		0.583714	0.01	0.0117
rs7070182	T / C	0.84914	0.0825012	0.00422831		0.8957	0.1048	0.0205		0.948913	0.0736	0.0283
rs708723	C / T	0.49654	0.0237165	0.00298951		0.606	0.0463	0.0123		0.69611	0.0378	0.0129
rs709156	G / A	0.74946	0.0256677	0.00323391		0.8001	0.0248	0.0152		0.880848	0.0234	0.0184
rs7099048	A / G	0.44784	0.0188218	0.00300418		0.427	-0.0062	0.012		0.459477	0.00972	0.0115
rs7104712	C / A	0.28027	0.0344014	0.00320267		0.3761	0.0244	0.0125		0.496505	0.0177	0.0118
rs7115013	C / T	0.55189	0.0178399	0.00300713		0.5329	0.0009	0.0118		0.485957	0.00168	0.0116
rs7115190	T / C	0.4368	0.0246926	0.00323706		0.464	0.0426	0.0119		0.504777	0.0334	0.0116
rs7132908	A / G	0.33221	0.0324672	0.00296347		0.2462	0.0142	0.014		0.172468	-0.00103	0.0154
rs7145337	C / T	0.47756	0.0217615	0.0034946		0.4316	0.0502	0.0122		0.448141	0.0261	0.0117
rs71474196	C / T	0.92547	0.0372958	0.00565006		0.9411	0.0976	0.0259		0.96813	0.0636	0.0351
rs7156625	A / G	0.21986	0.0497421	0.00364264		0.2305	0.063	0.014		0.225025	0.0294	0.0136
rs7161744	C / A	0.42851	0.0178399	0.00275518		0.376	0.0034	0.0122		0.362725	0.0402	0.0121
rs7163757	C / T	0.53151	0.0468836	0.00292105		0.5015	0.023	0.0119		0.476007	0.0618	0.0115
rs7167984	G / A	0.77104	0.0401818	0.00367765		0.7219	0.0473	0.014		0.601055	0.0409	0.0125
rs7183908	C / T	0.54	0.0188218	0.00275248		0.5156	0.0347	0.0117		0.522023	0.00679	0.0118
rs718579	T / C	0.47122	0.0227395	0.00299243		0.3685	0.0433	0.0125		0.284665	0.0718	0.013
rs7189295	A / G	0.46022	0.0207825	0.0029983		0.4187	0.0029	0.0121		0.389784	0.017	0.0119
rs720068	C / T	0.04973	0.0563803	0.007234		0.0905	0.0359	0.0227		0.12403	0.0439	0.0176
rs720159	A / G	0.57894	0.0188218	0.00300418		0.6877	0.032	0.0134		0.825698	0.0369	0.0164
rs720928	G / A	0.70103	0.0217615	0.00324657		0.7266	0.0273	0.0134		0.738114	0.06	0.0136
rs7213608	C / T	0.32233	0.0217615	0.0032434		0.396	0.0225	0.0126		0.520075	0.0367	0.0125
rs7221314	A / G	0.68265	0.0334348	0.00320887		0.7012	0.0508	0.0131		0.644413	0.0389	0.0122
rs7224685	T / G	0.29925	0.0449734	0.00317204		0.2833	0.0334	0.0131		0.228915	0.0163	0.014
rs7232699	T / C	0.19891	0.0246926	0.00348438		0.1661	0.0174	0.016		0.109833	0.00495	0.0186
rs7242026	T / C	0.57505	0.0188218	0.00300418		0.5117	0.0048	0.012		0.392935	0.00256	0.0121
rs7247433	A / C	0.40316	0.0139029	0.00326897		0.351	0.0507	0.0131		0.263397	0.00699	0.0141
rs7256564	A / G	0.35733	0.0363319	0.0031965		0.3609	0.0249	0.0122		0.412777	0.0341	0.0117
rs72619339	G / A	0.8793	0.0276152	0.00446688		0.8631	0.0309	0.0177		0.841324	0.0401	0.0166
rs72627182	G / A	0.17387	0.0285875	0.00396668		0.1042	0.0099	0.0198		0.0589449	0.0191	0.0261
rs72675820	A / C	0.49675	0.0188218	0.00300418		0.5753	0.0172	0.0122		0.664457	0.017	0.0124
rs72695645	G / A	0.88411	0.0592119	0.00504693		0.9033	0.0748	0.0201		0.926558	0.0502	0.0231
rs72732603	G / A	0.91737	0.0353671	0.00516867		0.956	0.0686	0.0294		0.976211	0.0328	0.0395
rs727428	T / C	0.46887	0.0207825	0.00274978		0.3828	0.013	0.0123		0.350629	0.0141	0.012
rs72755403	T / C	0.96193	0.076961	0.00897674		0.9791	0.0241	0.0442		0.986502	0.19	0.0592
rs72798545	C / A	0.13533	0.0295588	0.00421256		0.112	0.0376	0.0189		0.0755067	-0.0204	0.0225
rs72802150	C / T	0.79512	0.0217615	0.00374606		0.8629	0.0301	0.0178		0.932825	0.00245	0.0242
rs72806282	G / A	0.9797	0.0760347	0.0120543		0.991	0.1049	0.0672		0.995468	-0.0424	0.0916
rs72806909	G / A	0.96902	0.0554347	0.00940908		0.9784	0.0195	0.0421		0.987075	0.0706	0.052
rs72826093	A / G	0.00441	0.198851	0.0250917		0.0024	0.376	0.1344		0.00115303	0.0152	0.175
rs72827349	A / C	0.02055	0.0944007	0.0113707		0.0142	0.0694	0.0538		0.00566087	-0.0575	0.0812
rs72832303	G / A	0.01866	0.10075	0.0119962		0.0109	0.0819	0.0606		0.00653185	0.353	0.0743
rs72836348	G / A	0.90962	0.0487902	0.00559083		0.9457	0.0557	0.0269		0.97281	0.0617	0.0372
rs72845888	C / T	0.95032	0.0573251	0.00722717		0.9782	0.0763	0.0422		0.986057	0.0763	0.0535
rs72846863	G / A	0.89657	0.0256677	0.00497291		0.891	-0.029	0.0193		0.93648	-0.0577	0.0244
rs72854449	G / A	0.26209	0.0217615	0.00324657		0.2957	0.0251	0.013		0.365212	0.0273	0.012
rs72863966	C / A	0.72303	0.0198026	0.00350146		0.6901	0.0283	0.0134		0.615199	0.0112	0.0123
rs72888748	G / A	0.76223	0.0266419	0.00347759		0.799	0.0034	0.0152		0.895107	-0.0142	0.0197
rs7291042	T / C	0.3584	0.0207825	0.0029983		0.2085	0.0312	0.0149		0.1484	0.0172	0.0166
rs72917544	G / A	0.87814	0.0266419	0.00471735		0.9034	-0.0035	0.0205		0.945793	0.0446	0.0273
rs72924707	T / C	0.97876	0.0657877	0.0109892		0.9835	0.0205	0.0466		0.98845	0.000647	0.0572
rs72926932	C / A	0.06474	0.0676586	0.00643449		0.0327	0.06	0.0339		0.0191391	0.136	0.0417
rs72951506	C / T	0.83485	0.0401818	0.00392095		0.8204	0.008	0.0156		0.78504	0.0133	0.014
rs72976321	C / T	0.94328	0.0421012	0.00635954		0.954	0.0056	0.0294		0.97963	0.0819	0.0449
rs7302504	T / C	0.11591	0.0305292	0.00469906		0.1465	0.0276	0.017		0.111182	0.0399	0.0182
rs7303887	T / C	0.22485	0.0207825	0.00374606		0.2963	0.0208	0.0135		0.409638	0.0215	0.0121
rs7304270	C / T	0.89701	0.0573251	0.00553806		0.9408	0.0598	0.0288		0.970205	0.0584	0.0402
rs730831	T / G	0.87881	0.0806579	0.00470248		0.7466	0.1154	0.0144		0.589943	0.0714	0.0119
rs73143584	G / A	0.91094	0.0382587	0.00565006		0.9391	0.0007	0.026		0.968785	0.0189	0.0361
rs73221948	T / G	0.25452	0.0334348	0.00345405		0.2317	0.044	0.0151		0.233448	0.023	0.0141
rs73229142	T / C	0.95969	0.079735	0.00824121		0.9776	0.1726	0.0425		0.985783	0.112	0.0523
rs73317613	C / A	0.99758	0.379121	0.0504015		0.9988	0.2293	0.2229		0.999615	-0.0543	0.312
rs73347525	A / G	0.79055	0.0440169	0.00366006		0.7754	0.0482	0.0149		0.74806	0.0792	0.0142
rs735048	A / G	0.27503	0.0237165	0.00348778		0.3948	0.0078	0.0123		0.488649	-0.00291	0.0117
rs73582456	A / G	0.07153	0.0314987	0.0056829		0.0683	0.0549	0.0241		0.0358178	0.0658	0.0318
rs73612051	C / T	0.93431	0.0411419	0.00587593		0.9329	0.0502	0.0248		0.969732	0.00977	0.0349
rs73712230	T / G	0.90365	0.0295588	0.00470362		0.9093	0.0601	0.0207		0.917267	0.0722	0.021
rs738408	T / C	0.26807	0.0353671	0.00320267		0.4507	0.0528	0.0124		0.620223	0.063	0.0124
rs73856630	T / C	0.89825	0.0372958	0.00540699		0.8187	-0.0093	0.0161		0.72439	-0.02	0.013
rs73885749	T / C	0.22887	0.0129162	0.00352565		0.2425	0.0054	0.014		0.237913	0.00459	0.0136
rs7397918	T / C	0.33707	0.0198026	0.00324975		0.5128	0.0383	0.0123		0.584478	0.0406	0.0117
rs7403010	T / C	0.72482	0.0168571	0.00326254		0.6246	0.0572	0.0126		0.50721	0.0316	0.0119
rs740746	G / A	0.2662	0.0178399	0.00300713		0.2239	0.0206	0.0148		0.122169	0.0348	0.0192
rs74128490	A / G	0.85763	0.0198026	0.00424972		0.8371	0.0429	0.0161		0.817735	0.0234	0.0151
rs74139610	G / A	0.03195	0.0411419	0.00857361		0.0247	0.065	0.0423		0.00875072	0.041	0.0638
rs74387263	C / T	0.04256	0.0676586	0.00810673		0.0301	0.0418	0.0359		0.0194139	0.0147	0.046
rs7445125	A / G	0.60039	0.0285875	0.00297498		0.5815	0.0331	0.012		0.501333	0.0459	0.0115
rs74459242	T / C	0.05058	0.0459289	0.00755011		0.0187	0.0785	0.0462		0.0102135	0.111	0.0704
rs7458670	T / C	0.40388	0.0227395	0.00299243		0.3832	0.0227	0.0122		0.42803	0.0109	0.0117
rs74627567	T / C	0.03758	0.0639133	0.0086159		0.0107	0.2027	0.065		0.0048739	-0.0231	0.0851
rs74847755	T / G	0.03444	0.0592119	0.00841204		0.0141	0.0068	0.0536		0.00635357	-0.0318	0.0793
rs7498798	G / A	0.38577	0.0285875	0.00297498		0.3514	0.0167	0.0128		0.305841	0.0136	0.0131
rs750163	A / G	0.52436	0.0178399	0.00300713		0.5093	0.0081	0.0118		0.458028	0.0377	0.0117
rs7507813	C / T	0.80362	0.0217615	0.00374606		0.8026	-0.0011	0.0149		0.830909	-0.0102	0.0156
rs75080135	A / C	0.79517	0.0285875	0.00372056		0.753	0.0621	0.014		0.657128	0.0494	0.0122
rs7510675	G / A	0.73654	0.0217615	0.00374239		0.8363	0.0178	0.0167		0.912684	0.0559	0.0225
rs75149408	A / G	0.01854	0.0732505	0.0116137		0.0213	0.0133	0.0447		0.00753845	0.15	0.0648
rs75179644	T / C	0.97068	0.0723207	0.0109177		0.9991	-0.3161	0.3677		0.999632	-0.169	0.289
rs75206890	A / C	0.96369	0.0751075	0.00851997		0.9773	0.0932	0.0407		0.987836	0.172	0.0554
rs75291436	A / G	0.98874	0.0989399	0.0170901		0.994	0.1541	0.0866		0.996292	0.0326	0.105
rs75417759	C / T	0.96043	0.0440169	0.00756455		0.9805	0.0939	0.0444		0.990024	0.199	0.0621
rs75445792	C / T	0.98891	0.0980337	0.015732		0.988	0.0822	0.058		0.993375	0.164	0.0834
rs7559658	C / T	0.22705	0.0217615	0.0034946		0.308	0.0165	0.0131		0.422739	0.0289	0.0117
rs75640507	A / G	0.97178	0.0620354	0.00886776		0.9842	0.0703	0.0504		0.988387	0.116	0.0607
rs7579323	A / G	0.69031	0.0217615	0.00324657		0.7417	0.0122	0.0149		0.852588	0.0556	0.0173
rs758374	C / T	0.28636	0.0217615	0.0032434		0.2761	0.033	0.0131		0.307113	0.0313	0.0124
rs75888368	A / G	0.10715	0.0295588	0.00495359		0.0516	0.0053	0.0272		0.0272576	0.0117	0.0365
rs7594480	T / C	0.90794	0.0516432	0.00532996		0.8562	0.067	0.0171		0.845313	0.0216	0.0161
rs7599151	A / G	0.35171	0.0305292	0.00321509		0.3387	0.0187	0.0125		0.325404	-0.00466	0.0122
rs7603413	C / A	0.70298	0.0168571	0.00326254		0.6945	0.0166	0.0128		0.674698	0.0228	0.0127
rs76074250	G / A	0.21049	0.0217615	0.00374606		0.2069	0.0265	0.015		0.201776	0.0115	0.0152
rs7608259	G / A	0.12453	0.0295588	0.00445821		0.1096	0.0446	0.0205		0.0472674	-0.0303	0.0293
rs7609422	G / A	0.37985	0.0256677	0.00298368		0.3837	0.0417	0.0122		0.407496	0.0233	0.0118
rs76263492	T / G	0.03534	0.0629748	0.00838046		0.0381	0.089	0.0316		0.0216546	0.124	0.0403
rs7629245	T / C	0.15822	0.0266419	0.00372418		0.1214	-0.0057	0.0183		0.106216	0.0241	0.0192
rs7631973	T / C	0.85901	0.0246926	0.00423312		0.8824	-0.001	0.0194		0.94821	0.0697	0.0278
rs76369672	C / T	0.44532	0.0227395	0.00299243		0.5705	0.0282	0.0122		0.69913	0.0125	0.013
rs76378634	A / G	0.96163	0.0563803	0.00891803		0.974	0.0734	0.0395		0.983204	0.0289	0.0482
rs76480788	C / T	0.97431	0.0620354	0.00982666		0.9848	0.0069	0.0519		0.991276	0.125	0.0702
rs76485553	G / A	0.02669	0.0944007	0.0111436		0.0129	0.0071	0.0636		0.0210289	0.0197	0.0406
rs7648830	T / C	0.40503	0.0178399	0.00300713		0.4691	0.0297	0.0117		0.452872	0.00772	0.0116
rs7649058	C / T	0.26243	0.0266419	0.00322761		0.2053	0.0174	0.0151		0.104664	0.00176	0.0196
rs7650482	A / G	0.42128	0.0198026	0.00300124		0.5154	0.0217	0.0123		0.677313	0.0315	0.013
rs76549217	T / C	0.02107	0.0852598	0.0114751		0.0152	0.1391	0.0541		0.00777568	0.21	0.0648
rs76653898	A / G	0.97196	0.105261	0.0114827		0.9936	0.2811	0.3222		0.999525	-0.0255	0.321
rs76675804	T / C	0.93533	0.110647	0.00593819		0.9491	0.1189	0.0276		0.975418	0.157	0.0402
rs7676797	G / A	0.42827	0.0139029	0.00301899		0.3624	-0.0034	0.0126		0.247307	0.00845	0.0139
rs76789970	T / C	0.10499	0.0353671	0.0046809		0.0671	0.0786	0.0242		0.0316472	0.0544	0.0341
rs76804656	C / T	0.92858	0.0497421	0.00582561		0.9714	0.0696	0.0361		0.981809	0.0232	0.0446
rs7683525	T / C	0.24449	0.0217615	0.0032434		0.2713	0.0254	0.0134		0.269907	0.0264	0.0131
rs76895963	T / G	0.98178	0.463734	0.0141136		0.9912	0.5109	0.0796		0.994173	0.53	0.117
rs76999373	T / C	0.91009	0.0246926	0.00547557		0.9682	0.0528	0.0348		0.978592	0.0374	0.0408
rs77045000	C / T	0.97416	0.0227395	0.00922306		0.9733	0.0767	0.0375		0.987761	-0.0148	0.0523
rs77100210	A / C	0.95928	0.0440169	0.00732401		0.9785	0.087	0.0425		0.988168	0.126	0.0583
rs77273391	C / T	0.01608	0.0806579	0.0141106		0.0015	0.3398	0.218		0.000339899	-0.635	0.397
rs7732130	G / A	0.21671	0.0582689	0.0036117		0.3264	0.0485	0.0128		0.385239	0.0573	0.0122
rs77348094	T / C	0.03594	0.0563803	0.00867286		0.0176	0.1236	0.0463		0.00918606	0.0713	0.0614
rs77355428	C / A	0.99053	0.161268	0.0208362		0.9683	0.0639	0.0422		0.938616	-0.062	0.0251
rs77464186	A / C	0.86968	0.0861777	0.00444481		0.9224	0.0549	0.0223		0.942656	0.0744	0.0258
rs7751419	C / T	0.74558	0.0198026	0.00350146		0.734	0.023	0.0134		0.723934	0.0448	0.0128
rs775230	G / A	0.39931	0.0246926	0.00298659		0.4435	0.0453	0.0122		0.554984	0.0416	0.0121
rs77570671	A / C	0.18631	0.0285875	0.00396668		0.1679	0.0172	0.0163		0.0856943	-0.0158	0.0214
rs7766070	A / C	0.29655	0.131905	0.00313013		0.2519	0.0859	0.0134		0.251755	0.133	0.013
rs77704424	T / C	0.91888	0.0459289	0.00584787		0.9369	0.0806	0.0252		0.966295	0.0088	0.0335
rs77728904	C / A	0.06197	0.0449734	0.00585346		0.0524	0.038	0.0272		0.0263813	-0.029	0.0373
rs77746881	A / G	0.07957	0.0449734	0.00536563		0.0702	0.0728	0.0237		0.0369954	0.0851	0.031
rs77813615	T / C	0.05289	0.0610951	0.00671992		0.0186	0.0609	0.0464		0.00959609	0.12	0.0617
rs7781557	C / T	0.86115	0.0449734	0.00414413		0.8705	0.0459	0.0179		0.932666	0.0559	0.0246
rs7790934	G / A	0.30124	0.0430595	0.00293224		0.2767	0.0415	0.0132		0.22699	0.0527	0.0138
rs7792074	A / G	0.54994	0.0198026	0.00275248		0.6066	0.0211	0.0122		0.680154	0.0141	0.0126
rs77969702	A / G	0.08842	0.0353671	0.00566096		0.0634	0.0301	0.0258		0.0330966	0.0286	0.0347
rs78058190	A / G	0.0518	0.0723207	0.00806902		0.0265	0.1113	0.0431		0.0184775	0.0278	0.0596
rs7808028	C / T	0.70535	0.0198026	0.00300124		0.6559	0.0091	0.0126		0.59248	0.0107	0.0119
rs78086284	A / G	0.9729	0.064851	0.0107553		0.9931	0.1669	0.0835		0.997328	0.168	0.139
rs7813042	G / A	0.03164	0.0305292	0.00841344		0.0376	0.0762	0.0354		0.0134433	-0.118	0.0532
rs7821463	A / G	0.47219	0.0168571	0.00275789		0.3772	-0.0129	0.0123		0.335105	0.0149	0.0123
rs7824269	T / C	0.25889	0.0295588	0.00346746		0.2213	0.0508	0.0155		0.108572	0.0442	0.0192
rs78252470	A / G	0.86459	0.0295588	0.00421256		0.8793	0.0099	0.018		0.878146	0.00589	0.0175
rs78277257	C / T	0.92484	0.0487902	0.00655701		0.9111	0.0816	0.0227		0.847397	0.0795	0.0165
rs7828631	T / C	0.16058	0.0266419	0.00397441		0.1829	0.002	0.0152		0.172948	-0.0198	0.0152
rs7844647	T / C	0.63277	0.0217615	0.00299536		0.6151	0.0077	0.0122		0.588027	0.00297	0.0117
rs7845090	G / A	0.30988	0.0168571	0.00301009		0.2718	-0.0025	0.0136		0.221376	0.0182	0.0142
rs7851052	T / C	0.25942	0.0217615	0.00324657		0.2645	0.0205	0.0135		0.270199	0.0319	0.0128
rs78596384	G / T	0.96702	0.0657877	0.00835692		0.9878	0.136	0.0572		0.994162	-0.0491	0.0774
rs7861609	C / T	0.40738	0.0217615	0.0032434		0.4842	-0.003	0.0122		0.608741	-0.000434	0.012
rs78623944	G / A	0.11563	0.0266419	0.00447123		0.0678	0.0301	0.0239		0.0577253	0.0107	0.0245
rs78628688	C / A	0.08888	0.0256677	0.00497291		0.0531	0.0229	0.0274		0.025175	0.0271	0.0378
rs7870869	G / A	0.38963	0.0276152	0.00297788		0.4873	0.0256	0.012		0.584195	0.0384	0.012
rs7872172	T / G	0.30111	0.0237165	0.00348778		0.434	0.0315	0.0123		0.568789	0.0224	0.012
rs78769612	G / T	0.97949	0.10436	0.0101135		0.9929	0.1334	0.0748		0.997589	0.27	0.132
rs78923858	A / C	0.04165	0.0535408	0.00845987		0.0591	0.0178	0.0278		0.099747	0.0118	0.0189
rs7896332	G / A	0.49125	0.0178399	0.00300713		0.5489	0.0034	0.0119		0.508056	0.00356	0.0116
rs7903146	T / C	0.22941	0.267734	0.00331686		0.2492	0.2291	0.0139		0.15465	0.216	0.0157
rs79033136	G / A	0.83137	0.0276152	0.00397054		0.8218	-0.0027	0.0158		0.841813	0.00599	0.0166
rs7914985	A / G	0.58114	0.0139029	0.00301899		0.4908	0.025	0.0118		0.415758	0.0231	0.0117
rs79190780	T / G	0.9821	0.119559	0.0156164		0.9873	0.1905	0.0701		0.997268	0.146	0.117
rs7933888	C / T	0.68342	0.0246926	0.00323391		0.7878	-0.0194	0.015		0.870207	-0.0441	0.0189
rs79369780	G / T	0.97937	0.0449734	0.0119468		0.989	0.0234	0.0623		0.994164	0.117	0.0825
rs7949336	A / G	0.70963	0.0178399	0.00300713		0.7039	0.0117	0.013		0.671059	0.00736	0.0122
rs7969177	A / G	0.13513	0.0305292	0.00445388		0.0932	0.0715	0.0212		0.0444444	0.0266	0.0289
rs79696944	T / C	0.03254	0.08158	0.00822602		0.0715	0.0742	0.0234		0.113925	0.0802	0.0176
rs79786949	T / C	0.89352	0.0363319	0.0054122		0.9145	0.0076	0.0236		0.961931	0.0713	0.0355
rs79920718	A / G	0.36994	0.0256677	0.00298368		0.2768	0.0181	0.0137		0.172274	-0.000854	0.0164
rs8005994	A / G	0.63342	0.0207825	0.0029983		0.7347	0.0303	0.0135		0.782131	0.0287	0.0141
rs80136509	G / A	0.97527	0.0695261	0.0111811		0.9869	0.0329	0.0607		0.994007	0.014	0.0864
rs8020605	G / T	0.28072	0.0148886	0.00326897		0.2751	0.0333	0.0133		0.28211	0.00105	0.0128
rs8026894	G / A	0.06656	0.0324672	0.00592713		0.0274	0.091	0.0362		0.0228402	0.052	0.0382
rs80296758	T / C	0.98849	0.0925792	0.015113		0.9929	0.1051	0.0781		0.995603	-0.0225	0.0925
rs8043085	T / G	0.28712	0.0363319	0.00319959		0.3606	0.0285	0.0124		0.441345	0.022	0.0117
rs8043371	G / T	0.1363	0.0276152	0.00446688		0.1084	-0.0005	0.0197		0.0559784	-0.0314	0.0268
rs8068913	C / T	0.75203	0.0227395	0.00349119		0.7153	0.0298	0.013		0.766454	0.0024	0.0138
rs8082265	C / T	0.86163	0.0449734	0.0046317		0.8946	0.0172	0.0199		0.943969	0.123	0.0278
rs8089704	A / C	0.74908	0.0188218	0.00350489		0.8313	0.0503	0.0164		0.910046	-0.00841	0.0207
rs8097544	G / A	0.15205	0.0353671	0.00418411		0.1506	0.0384	0.0171		0.0958551	0.0305	0.0199
rs8101149	A / G	0.54122	0.0295588	0.00321821		0.5495	0.0453	0.012		0.509513	0.06	0.0118
rs8108446	A / G	0.47414	0.0207825	0.0029983		0.4133	0.0422	0.0124		0.392817	0.0273	0.0122
rs815843	C / T	0.0661	0.0372958	0.00589858		0.054	0.0302	0.0275		0.0290943	0.0788	0.0351
rs8179	C / T	0.84512	0.0246926	0.00398216		0.8593	0.0313	0.0175		0.928921	0.00823	0.0235
rs826949	T / C	0.75145	0.0295588	0.00346746		0.6708	0.0293	0.0129		0.632475	0.0244	0.0127
rs832186	G / A	0.16484	0.0188218	0.00400561		0.1046	0.0291	0.02		0.0970602	0.0389	0.0203
rs833067	T / C	0.56958	0.0198026	0.00300124		0.5967	0.0121	0.0121		0.602646	0.0352	0.0118
rs844215	C / T	0.63994	0.0207825	0.00349803		0.7506	0.0032	0.0142		0.875329	0.012	0.0189
rs860262	C / A	0.59988	0.0732505	0.00308069		0.6249	0.0997	0.0123		0.683696	0.114	0.0127
rs861293	C / T	0.56866	0.0188218	0.00300418		0.5499	0.0256	0.0119		0.493483	-0.016	0.0118
rs869400	G / T	0.84201	0.0314987	0.00420439		0.8563	0.0324	0.0179		0.909632	-0.00276	0.0213
rs8756	A / C	0.60574	0.0363319	0.00295203		0.6519	0.0139	0.0124		0.715234	0.0441	0.0128
rs878521	A / G	0.30157	0.0478373	0.00316296		0.3537	0.0435	0.0126		0.396991	0.0517	0.0117
rs879882	C / T	0.58223	0.0421012	0.00293505		0.6432	0.0372	0.0124		0.654164	0.0136	0.0121
rs883541	G / A	0.26708	0.0256677	0.00323391		0.3244	0.0335	0.0127		0.414127	0.0485	0.0117
rs887609	A / G	0.21474	0.0158733	0.00351524		0.1912	0.0419	0.0157		0.20188	0.0442	0.0149
rs889292	T / C	0.26852	0.0227395	0.0032434		0.2405	0.0411	0.0139		0.212678	0.0124	0.0142
rs917195	C / T	0.72071	0.0382587	0.00343742		0.6792	0.0523	0.013		0.717699	0.0461	0.0129
rs924150	A / C	0.6215	0.0217615	0.00299536		0.6293	0.0186	0.0126		0.555493	0.0533	0.0118
rs924753	G / A	0.46621	0.0237165	0.00298951		0.4389	0.0184	0.012		0.464214	0.0294	0.0118
rs926091	T / C	0.17793	0.0353671	0.00393988		0.1807	0.0094	0.0154		0.201131	0.0381	0.0142
rs9287852	G / A	0.6335	0.0198026	0.00300124		0.6719	0.0072	0.0127		0.698303	0.0328	0.0128
rs9296294	A / G	0.61152	0.0178399	0.00300713		0.6063	-0.0011	0.0121		0.609216	-0.00168	0.0117
rs9301365	T / C	0.40999	0.0237165	0.00323706		0.517	0.0131	0.0119		0.580355	0.0374	0.0119
rs9316500	T / G	0.65952	0.0382587	0.00319035		0.7761	0.0394	0.0144		0.834118	0.0731	0.0159
rs9316706	A / G	0.73289	0.0227395	0.00349119		0.7449	0.0235	0.0138		0.711136	0.0367	0.0129
rs935112	G / A	0.87009	0.0246926	0.00447996		0.8256	0.0075	0.016		0.765048	0.00955	0.014
rs9358336	T / C	0.24399	0.0178399	0.00350834		0.2332	0.0115	0.0141		0.245031	0.0329	0.0137
rs9358927	T / G	0.52196	0.0246926	0.00298659		0.5715	0.0339	0.012		0.517151	0.00659	0.0116
rs9366994	C / T	0.86048	0.0363319	0.00418008		0.8799	0.0771	0.0184		0.874013	0.0609	0.0175
rs9375411	G / A	0.47378	0.0178399	0.00300713		0.4739	-0.0004	0.0121		0.523852	-0.00446	0.0118
rs9376382	C / T	0.36293	0.0188218	0.00300418		0.285	-0.0009	0.0132		0.267556	-0.00375	0.0132
rs9379084	G / A	0.87617	0.0741794	0.00449844		0.9097	0.0602	0.0212		0.94851	0.0924	0.0275
rs9382231	G / A	0.27133	0.0188218	0.00350489		0.3321	0.0038	0.0128		0.424322	0.0255	0.0116
rs9397581	A / G	0.27038	0.0324672	0.00321198		0.2374	0.0263	0.0138		0.232641	0.011	0.0135
rs9459835	T / G	0.44321	0.0207825	0.00274709		0.3363	0.0277	0.0125		0.268538	0.0234	0.0131
rs9465936	T / G	0.60421	0.0285875	0.00322447		0.5567	0.0153	0.0121		0.529192	0.00237	0.0118
rs9512696	G / A	0.56762	0.0148886	0.00301602		0.4253	0.0361	0.0123		0.263789	0.0198	0.0138
rs9521510	T / C	0.66995	0.0188218	0.00300418		0.5874	-0.0071	0.0123		0.472738	-0.00336	0.0118
rs952472	C / A	0.61357	0.064851	0.00310958		0.6356	0.0439	0.0123		0.609524	0.0496	0.0119
rs9561488	A / G	0.73943	0.0207825	0.00324975		0.8042	0.0439	0.0155		0.89375	0.063	0.0198
rs9564268	T / C	0.49332	0.0207825	0.00324657		0.433	0.0338	0.012		0.482568	0.0119	0.012
rs9568868	T / G	0.15221	0.0421012	0.00391343		0.2984	0.0337	0.0134		0.443198	0.0534	0.0118
rs9598088	T / C	0.6906	0.00995033	0.00328191		0.5641	0.0279	0.012		0.484737	0.00952	0.0115
rs9641219	T / G	0.53672	0.0188218	0.00300418		0.5169	0.036	0.012		0.469367	0.0147	0.0114
rs9641233	G / A	0.09609	0.0353671	0.00541743		0.2188	0.0384	0.0155		0.356487	0.0403	0.0122
rs9672505	A / G	0.11082	0.0305292	0.00494879		0.1217	0.018	0.0196		0.074729	-0.0209	0.0222
rs96844	G / A	0.41545	0.0256677	0.00323391		0.5101	0.0319	0.0121		0.629435	0.0269	0.0122
rs9687846	A / G	0.17217	0.0535408	0.00386892		0.2176	0.0765	0.0142		0.212124	0.0832	0.0139
rs9723065	C / T	0.14087	0.0305292	0.00420847		0.1175	0.05	0.0186		0.119954	0.0416	0.0175
rs980329	C / T	0.27537	0.0217615	0.0032434		0.3076	0.0076	0.0128		0.345742	0.0287	0.0121
rs9808924	A / G	0.36468	0.110647	0.00319738		0.3034	0.1167	0.0131		0.201176	0.123	0.0143
rs9815266	T / C	0.45143	0.0188218	0.00325294		0.3891	0.035	0.0125		0.25331	0.0258	0.0139
rs9818385	G / A	0.4497	0.0188218	0.00300418		0.5437	0.0124	0.0123		0.693584	0.0168	0.013
rs9822860	T / C	0.22642	0.0411419	0.00391719		0.1414	0.0423	0.0169		0.165006	0.0158	0.0153
rs9854955	G / A	0.45657	0.0285875	0.00297498		0.4461	0.0321	0.0121		0.423586	0.0462	0.0117
rs9873341	T / C	0.27926	0.0237165	0.00324023		0.2544	0.0144	0.0137		0.221587	0.0179	0.0139
rs9873519	T / C	0.45779	0.0314987	0.00296634		0.4052	0.0168	0.0122		0.346935	0.0321	0.0122
rs9877493	C / T	0.68615	0.0295588	0.00321821		0.7226	0.0169	0.0133		0.728709	0.0073	0.013
rs9878031	C / T	0.71064	0.0198026	0.00300124		0.7306	0.0202	0.0134		0.793558	0.0461	0.0149
rs9878064	A / G	0.68855	0.0178399	0.00325933		0.714	0.0068	0.0131		0.721876	0.0164	0.0132
rs9889137	C / T	0.4428	0.0188218	0.00300418		0.5068	0.0132	0.0119		0.528941	0.00718	0.0117
rs9893867	G / A	0.19289	0.0324672	0.00395132		0.156	0.0246	0.0173		0.140005	0.0527	0.0179
rs9895455	T / C	0.31658	0.0198026	0.00300124		0.3873	0.01	0.0121		0.427912	0.0217	0.0117
rs9900150	G / A	0.46919	0.0168571	0.0027606		0.5227	0.0324	0.0119		0.573936	0.0159	0.0118
rs9927842	T / C	0.18662	0.0285875	0.00371695		0.1392	0.0001	0.018		0.0698191	-0.0182	0.0231
rs9929710	A / C	0.6233	0.0198026	0.00324975		0.6814	0.0045	0.0128		0.747288	0.0202	0.0134
rs9932196	T / G	0.41597	0.0246926	0.00298659		0.3465	0.0351	0.0124		0.299909	0.0291	0.0126
rs9937296	C / T	0.80258	0.0295588	0.00371334		0.737	0.0617	0.0144		0.644481	0.048	0.0122
rs9948462	T / C	0.46696	0.0314987	0.00296634		0.5261	0.0332	0.0123		0.641903	0.0591	0.0126
rs9957320	G / T	0.82313	0.0344014	0.00369898		0.7609	0.0506	0.0139		0.701049	0.0106	0.0125
rs9977825	T / C	0.27908	0.0217615	0.0034946		0.2338	0.0305	0.0143		0.151487	-0.0216	0.017
rs9983528	G / A	0.8535	0.0266419	0.00422076		0.8669	0.0425	0.0174		0.848553	-0.000612	0.016
rs9987289	A / G	0.09614	0.0478373	0.00486387		0.2156	0.0294	0.0147		0.318023	0.0376	0.0123
rs999976	T / C	0.81379	0.0237165	0.00373509		0.8491	0.0402	0.017		0.905625	0.00494	0.0204
*Nature 2024; 627(8003): 347-57.
EAF=efffect allele frequency; OR=odds ratio; SE=standard error; SNP=single nucleotide polymorphism
